# Supplementary material for: Impact of Exercise Training in Patients with Diabetic Peripheral Neuropathy: An Umbrella Review
Source: Sports Med Open. 2025 Jun 15;11:75. doi: 10.1186/s40798-025-00863-4 (PMC12167735; doi:10.1186/s40798-025-00863-4)
Supplement: Supplementary file 3 — Additional file 3. [file 40798_2025_863_MOESM3_ESM.xlsx]

## Sheet: Hoja2
Impact of exercise training in patients with diabetic peripheral neuropathy: An Umbrella Review Alba Gracia-Sánchez 1, Adriana López-Pineda 2, Rauf Nouni-García 3, Sara Zúnica-García 4, Esther Chicharro-Luna5* and Vicente F Gil-Guillén 6* 1 Behavioral Sciences and Health Department. Nursing Area. Faculty of Medicine. Miguel Hernandez University, San Juan de Alicante, Spain. ORCID: 0000-0001-9643-…

## Sheet: Hoja1
Author	DOI of included studies	Study population	N; Age range and sex distribution	Country	Study interventions	Study comparator	Category	Duration of intervention	Frequency	Study outcome: measurement tool	Results
Fisher MA, 2007	PMID: 17375878	Persons with T2DM and distal, predominantly sensory polyneuropathies without foot ulceration	N=5	USA	Supervised pole striding exercise for 8wk + 16-wk unsupervised exercise with phone follow-up	NA	Aerobic exercise	24 weeks	3 times/week	Nerve function: physiological changes (conduction velocities, response amplitudes) in motor and sensory fibers	Significant improvement in nearly all electrophysiological parameters evaluated post exercise including motor conduction velocities and amplitudes, sensory conduction velocities, and F-wave latencies.
Morrison S 2014	10.1016/j.jdiacomp.2014.04.007	Persons with T2DM; with and without DPN (subgroup), age 40-60 years	N=37; With DPN=16 (mean age 58.9 ± 1.9), without DPN=21 (mean age 58.7 ± 1.7)	EEUU	Supervised moderate or intense aerobic exercise training (treadmill walking or running, stationary cycling, and/or elliptical strider workouts)	DM with NP vs DM without NP	Aerobic exercise	12 weeks	3 times/week	Fall risk with long-form Physiological Profile Assessment (PPA) which includes 15 physiological measures; reaction time (SRT): task where upper limb (index finger) and lower limb (foot); Posture with Bertec balance plate: total path length, mean COP velocity, mean, SD, and range of COP motion in the medio-lateral and antero posterior directions; Gait with GAITRite: stride time, step/stride length…	Improvement in balance (For the eyes open/foam surface condition, velocity of sway, path length, and range of Center of Pressure motion in the mediolateral direction), reaction time (Hand and foot reaction times) and gait (effect for training was found for walking velocity, step length , percentage of time spent in stance and stride length). Improvement, but not significant: Fall risk.
Serry 2016	10.4103/1110-1083.183449	Patients with type II diabetes mellitus (for ≥10years) and DPN for at least 5 years; HbA1c levels<6,5%; Lower limb muscle strength≥ grade 4	N=60; 32 female and 28 men. Age (45-60 years)	Egypt	Group A (TENS group); Group B (aerobic exercise group),	Group C (Pharmacological therapy)	Aerobic exercise	8 weeks	3 times/week	Sensory nerve conduction (NCS) to measure plantar nervious velocity (SCV) (DANTEC KEYPOINT 9033) ; Pain (VAS Scale)	TENS (moderate intensity 14 Hz, 25omseg, 30 min) is more efficient than aerobic exercise training program in relieving pain in patients with DPN, whereas neither TENS nor exercise showed any significant effect on medial plantar conduction velocity.
Yoo M, 2015	10.1111/pme.12743	Patients with T2DM with Painful DPN; Age (40-70 years), sedentary or under-active	N=18; 12 female and 6 men. Mean Age 57 ± 5,11 years	Kansas	Moderate Intensity Aerobic exercise	No control group; pilot study	Aerobic exercise	16 weeks	3 times/week	Brief Pain Inventory Short Form (BPI-DPN), Body mass index (BMI), maximum oxygen uptake (VO2max ), hemoglobin A1c (HbA1c), and blood pressure	No significant changes in pain intensity, BMI, blood pressure, or HbA1c after exercise. However, there was a significant improvement in participants' aerobic fitness, as measured by their VO2max
Cox ER, 2020	10.1016/j.diabres.2020.108168	Patients with NDP and withouth NDP, age (18-80 years), HbA1c > 6 %	N=32 (GHIIT N=10, 3 female, 7 male. Mean age 58,7±9,2), (GMICT N=10, 5 female, 5 male. Mean age 58,7±6,9), (GC N=12, 5 female, 7 male. Mean age 59.5 ± 11.1)	Australia	Group HIIT: Combined HIIT; High intensity Aerobic exercise at 85e95% Hrpeak, Group MICT: Aerobic exercise at 55–69% of HR pea kand resistence trainning moderate intensity	Group control (usual care)	Aerobic exercise	8 weeks	3 times/ week	Neuropathy Total Symptom Score (TSS)	musculoskeletal pain intensity was significantly greater for C-HIIT (MD -5.4, 95% CI [-10.6 to -0.2], p = 0.04) and non-significantly greater for C-MICT (MD -5.9 [-12.4 to 0.7], p = 0.08). Changes in neuropathy symptoms were not different between C-HIIT and CON (MD 1.0 [-0.9 to 2.8], p = 0.31), or C-MICT and CON (MD 0.2 [-3.1 to 3.6], p = 0.89). No differences in sensory function were observed be…
Dixit 2014	10.1016/j.jdiacomp.2013.12.006 // 10.1007/s11136-013-0602-7	T2DM and DPN (with minimus score of 7 in Michigan Diabetic Neuropathy Score (MDNS)); age<70 years	N=87 (IG N=40; 17 female; 23 male; mean age 54,4±1,24), (IC: N=47; 17 female,; 30 male; mean age 59,45±1,16)	India	Aerobic activities according to the American Heart Association (AHA) guidelines and medical, nutritional and pedal care	Group control (Education for foot care, diabetic diet and standard medical care + Telephone calls and evaluated for medical care)	Aerobic exercise	8 weeks	3-6 times/weeks	Electrophysiological evaluation: Peroneal motor and sural sensory nerves; Evaluation of the Michigan Diabetic Neuropathy Score (MDNS) // Nerve function: intraepidermal nerve fiber density through a skin biopsy; Pain: VAS; metabolic parameters; Neuropathy quality of life (NQOL)	The training increased the significant conduction velocity of the distal peroneal nerve and the sural sensory nerve, although no improvements were observed in latency, duration, and amplitude. Signficant improvement was observed in the MDNS scores// In the intervention group, significant changes were observed in MDNS, NQOL, and NCV scores, and scores of pain
Dixit S, 2016	10.1097/PHM.0000000000000426	Patients with type 2 diabetes mellitus and peripheral neuropathy with minimus score of 7 in Michigan Diabetic Neuropathy Score (MDNS)	N=81 (IG N=28, mean age 54,40±1,24 CG n=36 mean age 59,45±1,16)	No reported	Moderate-intensity aerobic (heart rate reserve, 40%-60%) exercise program on postural stability measures + Education on diabetes management of foot problems+instructions regarding the diabetic diet	Group control: Standard medical care, education for foot care, and diet	Aerobic exercise	8 weeks	3-6 times/week	Measured using the Good Balance System with eyes open (EO), eyes closed (EC), EO on foam (EOF), and EC on foam (ECF). Posturography was used to measure sway velocity (along the x- and y-axes in the Cartesian model, in other words, mediolateral [ML] speed and anteroposterior [AP] speed [mm/sec]) and velocity moment (VM; mm²/sec). Waist circumference.	Exercise training could only exert a moderate effect on the eyes closed (EC) condition along the x-axis on foam surface in quiet standing. There were no significant differences in training with eyes open or eyes closed without foam. There were no differences in waist circumference
Gholami F, 2020	10.1016/j.exger.2019.110799	Male adults with type 2 diabetes (for ≥ 5 years) , HbA1c > 6.6%, presence of mild to moderate level DPN according to MDNS	N=31; 0 female; 31 male. IG N= 17; IC N=15. Mean age 52,8 ± 9,6 years	Iran	Aerobic (cycling on cycle ergometer at the intensity of 50%.70% of heart rate reserve )	usual care	Aerobic exercise	12 weeks	3 times/week	Changes in vascular in femoral artery (flow mediated dilation, intima media thickness and baseline vessel diameter); Signs (MDNS), fasting glucose level, HbA1c	Cycling did not show any significant changes in intima media thickness and baseline vessel diameter, but it significantly improved in flow-mediated dilation (FMD), fasting glucose, HbA1c, and MDNS scores
Abdelbasset WK, 2020	10.1007/s10067-020-05086-4	Patients with diabetic neuropathy, Age (40-60 years), with mild or moderate anxiety or depression	N=28; (IG N=14, 6 female, 8 male. Mean age 53.4±5.3 years ), (CG N=14; 7 female, 7 male. Mean age 52.8±5.7 years)	Saudi Arabia	Proprioceptive training focused on the lower limbs ( toe walking, heel walking, cross-body leg swings right and left sides, partial squat, single-leg squat; one-leg balance, forward leg swings with knee extension, backward leg swings with knee flexion; and blind advanced one-leg balance and side lunge)	Group control ( conventional treatment without exercise intervention)	Balance	8 weeks	3 times/week	Funcional Balance (Berg Balance Scale- BBS); Anxiety: Beck Anxiety Inventory (BAI); Depression: Hamilton Depression Rating Scale (HDRS); Physical function: 6-Minute Walk Test (6MWT)	Proprioceptive exercises led to a significant improvement in BBS, 6MWT, BAI, and HDRS in the group experimental, while the Group control showed non-significant changes
Ghazal J, 2016	10.12669/pjms.324.10092	People (30-50 years) diagnosed with diabetes and neuropathy without foot ulceration	N=18 (12 female, 6 male) ; IG N=8; CG N=10. Mean age: 49,73 ± 6,79 years	Pakistan	Task oriented balance training group	Traditional Balance Training	Balance	8 weeks	3 times/week	Balance (Berg Balance Scale- BBS); Anticipatory balance: functional reach test; Static balance: Rhomberg test ; Reactive balance: backward release test	Task oriented balance training improved dynamic balance (BBS) and anticipatory balance
Jannu, 2017	10.5958/0973-5674.2017.00064.8	Patients with a diagnosis of type 2 diabetes (4-8 years) with moderate DPN according to TORANTO SCALE and Lower limb muscle strength≥grade 3, without foot ulceration or complications	N=50 (GA N=25, 10 female, 15 male. Mean age: 59.8±4,74) (GB N=25, 12 female, 13 male. Mean age: 59.36±5,01)	No reported	Conventional physiotherapy +Stability trainer exercises (Group B)	Conventional physiotherapy+Balance training with wobble board exercises (Group A)	Balance	8 weeks	no reporta	Berg Balance(BBS); Time up and go test	There is a significant improvement in the BERG Balance Scale and Timed Up and Go Test with stability trainer exercises, but not with exercises on the wobble board with open and closed eyes
Kirthika, 2018	No DOI: Kirthika, Veena & .s, Sudhakar & Kumar, Senthil. (2018). A Single Blind, Single Center, Two Group Pretest-posttest Randomized Controlled Trial to Determine the Efficacy of Vestibular Rehabilitation and Conventional Balance Training Programmes in the Management of Diabetic Peripheral Neuropathy. 38(1)01.	Subjects with DPN	N=60; vwstibular rehabilitation group (n=30; 53.2 ± 3.8); Convencional balance training group (n=30; 51.7 ± 3.1)	India	Vestibular rehabilitation exercises	Conventional balance training	Balance	12 weeks	3 times/week	Activities specific Balance Confidence (ABS Scale); Functional Mobility (Timed up and go test, TUG)	Vestibular rehabilitation programme has the potential to increase the level of confidence and functional mobility among individual with DPN. In all outcome measures, vestibular rehabilitation exercise showed a significant improvement compared to conventional balance training.
Song CH, 2011	10.1089/dia.2011.0036	Older adults with DM and DPN	N=38; Exercise group (n=19; 7M/12F;72.9 ± 5.6); CG (n=19; 8M/11F; 73.2 ± 5.4)	South Korea	Physical activities for balance and proprioception of the trunk + Education to improve health for DM	Education for DM	Balance	8 weeks	2 times/week	Static balance: One-leg standing test (OLS; Dynamic balance: Berg Balance Scale ( BBS); Timed Up and Go test (TUG); Functional Reach Test (FRT); 10-m walking test; Proprioception of the trunk (TREs)	Balance exercises significantly improved various metrics of stability and postural control. Specifically, there was a significant reduction in postural sway and trunk repositioning errors, as well as significant improvements in the single-leg stance test, the Berg Balance Scale, the Functional Reach Test, the Timed Up and Go Test, and the 10-meter walk test
El-Wishy A, 2012	No DOI: El-wishy, Abeer & Elsayed, Enas. (2012). Effect of Proprioceptive Training Program on Balance in Patients with Diabetic Neuropathy: A controlled randomized study. bulletin of faculty of physical therapy- Cairo university. 17.	Patients with diabetes type II or non- isulin dependent diabetes mellitus with age ranged from 35 and 50 years, peripheral neuropathy was confirmed by elec-trodiagnostic tests, duration of polyneuropathy was at least two years, and patients were able to stand on both feet and on one leg.	N=28; Proprioceptive training group ( n=14; 6M/8F; 61 ± 2.4); CG (n=14; 7M/7F; 60.3 ± 2.6)	Egypt	Conventional physiotherapy (exercises) + proprioceptive training	Conventional physiotherapy treatment (exercices)	Balance	8 weeks	2 times/week	Balance abilities (Berg Balance Scale, BBS and Biodex Balance Sistem)	Proprioceptive training along with conventional physiotherapy was significantly more effective than conventional physiotherapy alone in improving both balance indices (OASI, APSI and MLSI) as measured by Biodex balance system and functional balance, measured by BBS, in patients with diabetic polyneuropathy.
Lee K 2013	10.1620/tjem.231.305	DM and DPN (medical diagnosis), ≥65 years, two or more falls in the last 12 months, one fall in the TUG or recurrent inexplicable falls	N=55; WBV group (n = 19; 19 (9M /10F; 76.31 ± 4.78a)); BE group (n = 18; 7M/11F; 74.05 ± 5.42a)); CG (n = 18; 8M/10F; 75.77 ± 5.69);	South Korea	Training on a vibration platform: warm-up, balance activities and stretching	No participation in physical training and another group with only balance exercise	Balance	6 weeks	3 times/week and 3 min/day) and/or 2 times/week 60 min	Static balance: Body sway distance test, unipedal stance test; Dynamic balance: Berg balance scale (BBS), TUG, FRT; MMII Muscle strengthening: Five-times-sit-to-stand (FTSTS); HbA1c	The WBV group significantly improved static balance, dynamic balance, muscle strength, and HbA1c; BBS, TUG, OLS and FRTand FTSTS showed significant improvements in the WBV and BE groups;
Eftekhar-Sadat B, 2015	10.1177/2042018815595566	Elderly (50-70 y) patients with moderate to severe DN without foot ulceration/infection/partial amputation	N=34; CG: 17(7 Male; 58,8 years) IG:17(5male;59,05 years)	Tabriz, Iran	Balance (postural stability) training program using the Biodex Balance System + Physiotherapy with infrared and TENS	Physiotherapy with infrared and TENS	Balance with Biodex	3 weeks	3 times/ week	Static balance and functional balance with Biodex Balance System (BBS) and TUG; fall risk fall risk index and Berg scale	TUG, fall risk index, anterior/posterior index, medial/lateral index, overall stability index, and Berg balance scale, were significantly improved after the training.
Ravand 2021	10.32592/ircmj.2021.23.5.406	Type II diabetic patients with moderate neuropathy	N=24; 9 females and 15 males; 57.25 years	Tehran, Iran	Ankle proprioceptive training with a balance board and rocker	Only one group	Balance with Biodex	10 days	10 days	Stability with Biodex system, severity of neuropathy (Valk and michigan questionaires)	Significant improvements in OSI in all tests of condition 1 (Biodex Balance System at level 8 and level 6) and condition 2 (level 8). Improvement in postural sways in the Anterior-Posterior direction at stability level 8, indicating enhanced ankle strategy. Significantly decreased in Valk and Michigan questionnaire scores . After two weeks, maintained improvement in balance indices (OSI, APSI) an…
Salsabili H, 2011	10.1682/jrrd.2010.08.0160	Persons with DM and PN (40-70y)	N= 19; 12 female, 7male; 56.00 ± 8.96yr	NE (Authors Tehran, Iran)	Balance exercise with Biodex	NA	Balance with Biodex	3 weeks	3-4 times/week	Nerve function: Valk Neuropathy Severity Scores; Balance: Biodex; COP:f force platform	significant improvements were observed in the OSI, MLSI, and APSI indexes of the Biodex Stability System (BSS) between the first and third sessions, and between the second and third sessions, both with and without visual feedback. However, there were no significant improvements between the first and second sessions in several cases, and no significant differences were found when comparing the eff…
Nadi, 2017	10.4103/2277-9175.205528	Women with diabetic neuropathy.	N=83 only Females CG:41 (46.1±7.4y); IG: 42(45.2±7.8y)	Isfahan, Iran	Vitamin D + Aerobic + Strength + Flexibility	Vitamin D	Combined: (aerobic + Strength + flexibility)	12 weeks	3 times/ week	Michigan neuropathy questionnaire, reflex hammer and tuning fork 128 Hz used to screening tense of neuropathy (Michigan Neuropathy Screening Instrument)	significant reduction in numbness, pain, tingling, and weakness in the lower limb and also increases in sense of touch intervention, detects the position of the fingers and vibration perception in tissues. not significantly in Knee reflexes and ankles reflexes.
S. Song CH, 2011	10.1089/acm.2011.0690	Diabetic patients with neuropathy	N=39; CG:19(8M/11F; 62,7y) ;IG:20(12M/8F; 66,05y)	Korea	Tai Chi for diabetes program (standardized program with 21 movements combined from the Yang and Sun style) + routine education on diabetes management	routine education on diabetes management (usual care)	Combined: (aerobic + stretching + flexibility)	12 weeks	twice weekly	Glucose control: FBG and HbA1c; neuropathy score: total symptom scores for neuropathy (TSS) and SWME; static balance: single leg stance, and quality of life: SF-36v2	Significant effective in reducing blood glucose and HbA1c levels, neuropathy TSSs, and in improving balance and some dimensions of quality of life in these patients. SWME scores not significantly improvement
Xiao, 2015	10.1111/jgs.13207	Patients with type 2 diabetes	N=32( 65,5 mean age) ; CG:16/ IG:16 Not reported gender	No reported	Tai Chi ball training	no intervention	Combined: (aerobic + stretching + flexibility)	3 months	3 times week	Static Balance(BBS) Dinamic balance(TUG);fitness (arm curls, 30 second chair stand, back scratch, chair sit-and-reach, 8-foot Timed Up-and-Go, 6-minute walk test)	Berg Balance Scale, arm curls, 30-second chair stand, r-BS, right chair sit-and-reach, left chair sit-and-reach, 6-minute walk test, Timed Up-and-Go, glycosylated hemoglobin improved significant in tai chi ball participants.
Perrin BM 2021	10.3390/medicina58010059	Adult participants with DM and peripheral neuropathy	N= 24; CG:12 (72,2 (7.1) years; 6 females); EG:12 (70.1 (12.9) years; 5 females)	Australia	Warm-up and stretching + Aerobic exercise (10 min 50% − 50 min 70% HR reserve) + strength ((sit-to-stand/squat, chest press, step ups, lateral pulldown, heel raises, upright rows, bicep curls, shoulder press, RPE 7– 8/10)	Educational intervention	Combined: (aerobic + strenght)	8 weeks	1h-session/week	Signs and symptoms of peripheral neuropathy (MNSI); foot morbidity (vibratory perception threshold); cardiac respiratory function (VO2max); standing balance and postural steadiness (tandem stance); lower leg strength (30 s sit-to-stand)	The differences in improvement between the intervention groups are not significant. The importance of the changes before after the group that performs the exercise intervention is not reported.
Parsa TA, 2018	10.4172/2155-6156.1000811	T2DM postmenopausal women with peripheral neuropathy without amputation or sole injury.	N= 24; CG:11 (11 females; 58.7 ± 3.9 years); EG:13 (13 females; 56.4 ± 4.1 years)	Iran	Warm-up + Resistence exercise (Machine chest press, Machine Lat pull -down, Dumbbell Bicep , Dumbbell triceps, Machine Leg Extention, and Machine Prone Leg Curl) + Endurance exercises (aerobic rhythmic exercises and running in intervals of 3 min followed by 30 s of rest) + cool-down	Usual care	Combined: (aerobic + strenght)	16 weeks	3 times/week	Glucose level: BDNF, glucose, and HbA1c; Pain: VAS; Strength of the lower body limbs: Leg press test; Neuropathy: Michigan Neuropathy score	No statistically significant effect on BDNF, glucose, and HbA1c indexes of the experimental group at P>0.05. The level of pain, lower body limb strength, and Michigan Neuropathy score of the experimental group subjects showed a not significant improvement compared to those of the subjects in the control group
Hedayati A, 2015	http://jssu.ssu.ac.ir/article-1-2932-en.html	Women with DPN	N=20;Only female CG:10(55.4 ± 4.9); IG:10(54.3 ± 4.3y)	Mashhad, Iran	Resistance exercise on balance and muscle strength of lower extremities	standard medical therapy	Combined: (aerobic + Strenght+ balance)	8 weeks	3 times/week	Static and dynamic balance: Biodex Balance; strength of the quadriceps muscles and twins: dynamometer	Static and dynamic balance as well as quadriceps muscle strength increased significantly in the experimental group and not significant in Medio-Lateral (ML) Mean and Median of Frequency of Center of Pressure (COP) Signals during the closed-eye condition. Anterior-Posterior (AP) Mean and Median of Frequency of COP Signals in both open-eye and closed-eye conditions. ML Mean and Median of Frequency …
Allet L 2010	10.1007/s00125-009-1592-4	Patients with T2DM and DPN without foot ulceration/amputation	N=71: GI:35(63 mean age) : GC:36 (64 mean age) Gender no reported	Geneva, Switzerland.	Circuit training including gait and balance exercises alternated with functional strength and endurance exercises directed by a physiotherapist (in groups).	Usual care	Combined: (aerobic + Strenght+ balance)	12 weeks	twice weekly	Walking: Habitual walking speed (m/s); gait biomechanic: CVGCT (sway), POMA; Dynamic snd Static balance: sway index, BBS, POMA; isometric strength: hand-held dynamometer; Joint mobility: manual goniometer;	Significant increased habitual walking speed; balance (time to walk over a beam, balance index recorded on Biodex balance system), their performance-oriented mobility, their degree of concern about falling, their hip and ankle plantar flexor strength, and their hip flexion mobility compared with the control group. After 6 months, all these variables remained significant except for the Biodex sway…
Stubbs, 2019	10.3389/fnins.2019.00051	T2DM patients with peripheral neuropathy symtoms	N=45(43 male/2 female; sedentary controls (n = 12; 61.0y), aerobic exercise (n = 11;61.9y), isokinetic strength (n = 11;64.2y), combination of aerobic-isokinetic strength training (n = 11;63.0y)	Hines, Illinois, United States	Aerobic (treadmill walking) + Isokinetic strength training	Sedentary group	Combined: (Aerobic + Strength )	12 weeks	3 times/ week	SF-36V, NCV, quantitative sensory testing, symptom-limited treadmill stress tests	No significant change in sensory and motor nerve electro diagnostic findings; improvement in Fisher’s Test during the post-intervention interval
Kluding PM, 2012	10.1016/j.jdiacomp.2012.05.007	Subjects with diagnosed DPN (age 40–70)	N=17 (8 males, 9 females; mean age of 58.4 ± 5.98 years)	Kansas City	Aerobic + Strength program	No control group; pilot study	Combined: (Aerobic + Strength )	10 weeks	3-4 times/week	pain measures (visual analog scale), Michigan Neuropathy Screening Instrument (MNSI) questionnaire of neuropathic symptoms, nerve function measures, and intraepidermal nerve fiber (IENF) density and branching in distal and proximal lower extremity skin biopsies.	Significant reductions in HbA1c pain, neuropathic symptoms and IENF branching at the proximal biopsy site. And not significative changes in any of the nerve conduction study or quantitative sensory testing.
Seyedizadeh SH, 2020	10.1155/2020/6978128	T2DM Female patients with menopause and with DPN without amputation or sole injury, without severe retinopathy, dialysis or neuropathy	N=24; CG:10 (10 females; 60.81 ± 5.17 years); EG: 12 (12 females; 56.69 ± 4.13 years)	Iran	Warm up (15 min) + resisttance training (chest press, wide-grip lat pulldown, barbell curl, lying triceps press, leg extension, lying leg curls, sit-up, and push-up using bodybuilding equipment) + Aerobic training (interval running ) + cool down (10-15 min)	Usual care	Combined: (Aerobic + Strength )	8 weeks	3 times/week	Aerobic resistance (6MWT, Curlp biceps 30 sec, Riki and Jones chair stand test); upper body (trunk) and lower body strength (times/movement and weight); neuronal damage (KLC1 serum level)	Serum kinesin-1 level decreased in both groups (p> 0.05), but was not significant. Aerobic endurance decreased in the experimental group (not significant) and in the CG (significant, p=0.0008). The upper body strength increased in the experimental group and decreased in CG but the variations were not significant (p>0.05). The lower body strenght in the experimental group showed a significant (p=0…
Taveggia, 2014	10.1016/j.jmpt.2013.09.007	Persons with T2DM and distal sensorimotor polyneuropathy	N= 27; CG:14 (71 ± 7 years; 9 females); EG:13 (73 ± 10 years; 8 females)	Italy	20 min treadmill with feedback focused on symmetry and length of stride + 20 min isokinetic dynamometric muscle strengthening of flexor and extensor muscles of tibiotarsal joint + 20 min balance retraining on dynamic balance platform	Activities targeted to improve endurance, manual exercises of muscle strengthening, stretching exercises, gait, and balance exercises	Combined: (aerobic + Strenght+ balance)	4 weeks	5/week	Gait performance: 6MWT (endurance) and TWT (speed); Function: Tinneti balance test and FIM; Cardiac respiratory function: REE, RR, HR, SpO2, VO2max, VE, FEO2, blood pressure; Glucose level: HbA1c	Significant (p<0.05) improvement of gait endurance, FIM, but no significant improvement of gait speed, cardiac respiratory and metabolic tests.
Kumar 2019	10.14341/DM9804	T2DM patients with and without peripheral neuropathy without history of neurological disease or locomotor disability.	N=35; N=20 patients with neuropathy (62.3±7.35 years, sex: not reported)	India	Aerobic exercise (risk walking, running or stationary bike 3 days/week, 40-85% HRR) + Resistance exercises (specific exercises for muscle groups such as foot muscles, leg flexors and extensors, quadriceps, posterior thigh muscles, biceps femoris, triceps surae, and deltoids 2 days/week) + Stretching exercises (Intrinsic foot muscle, Tendon Achilles, Hamstrings, Calf , wrist flexors and extensors …	NA (pre-post study)	Combined: (Aerobic + Strength + Stretching)	12 weeks	3 times/week	Glucose level (HOMA-IR, fasting insulin, and HbA1c). Plantar pressure: average pressure, maximum pressure, maximum forefoot pressure, hindfoot pressure, forefoot/hindfoot pressure ratio, maximum pressure surface area, and maximum pressure at the great toe (Wintrack software Medicapteur). Muscular force for lower limb muscles and intrinsic muscles of the foot (Manual Muscle Testing grading system)…	Significant (p<0.05) reduction of HOMA IR and HbA1c. Reduction of fasting insulin (p=0.05). Significant improvement of the kinetics and kinematics of foot: statistically significant reduction in average pressure, maximum pressure, maximum forefoot pressure, maximum hindfoot pressure, and maximum pressure at the great toe after three months, while the maximum pressure surface area increased signif…
Hamdy El-Refay B, 2014	No DOI: Ibrahim, Olfat. (2014). Efficacy of Exercise Rehabilitation Program in Improving Gait of Diabetic Neuropathy Patients. The Medical journal of Cairo University. 82. 225-232,.	T2DM patients with DPN	N= 30; CG:15 (8 females; 57.7±4.2 years); EG:15 (9 females; 56.7±0.3 years)	Egypt	ROM exercises, muscle strengthening exercises, balance exercises, and gait training exercises.	Usual care	Combined: (Balance + strenght + flexibility+ gait)	8 weeks	3 times/week	Gait assessment: Walking velocity, cadence, step,time, double support time,dynamic ankle ROM	After intervention: Walking velocity, cadence increased and ankle ROM of stance significantly (p<0.05). Steep time decreased significantly (p<0.05). No significant change in double support time. Comparing the post-treatment results of the two groups, significant difference was found (0.05p), in favor of the intervention group.
Battesha, 2018	10.12968/ijtr.2018.25.3.128	T2DM patients with DPN	N=60; G1:15 (62.27± 5.08, 7 females); G2:15 (62.60 ± 4.72, 8 females); G3: 15 (62.73 ± 4.68; 8 females); G4: 15 (61.80 ± 4.35, 7 females)	Egypt	G1: proprioceptive training in the form of static balance board exercises and dynamic walking exercises, active ankle and metatarsal ROM exercises and foot care	G2: core stability exercises + intervention G1; G3: textured massage desensitisation therapy + intervention G1; G4: core stability exercises + textured massage desensitisation therapy + intervention G1	Combined: (Balance + Strength + Stretching + Flexibility)	6 weeks	3 times/week	Posture stability (Biodex Balance Sistem)	A significant increase of the forward and backward limit of stability was shown in G2, G3 and G4 vs G1 (p<0.000) with less improvement in G3 compared to G2 (p<0.05) while the most significant improvement was shown in G4 compared to G2 and G3.
Fayed 2016	No DOI: Fayed, E.E. & Badr, N.M. & Mahmoud, S. & Hakim, Ashrafalsadat. (2016). Exercise therapy improves planter pressure distribution in patients with diabetic peripheral neuropathy. 9. 151-159.	Women with T2DM and peripheral diabetic neuropathy without deformities or open ulcer.	N= 59; CG:30 (72.1 ± 4.3; 12 females); EG:29 (71.3 ± 3.7; 10 females)	Saudi Arabia	Stretching and strengthening exercises to ankle and feet beside balance and gait training. Each session was divided in 4 blocks of exercises: (a) gain of foot and ankle ROM, (b) improve foot and ankle muscle strengthening, (c) improve balance, (d) gait training.	Usual care	Combined: (Balance + Strength + Stretching + Flexibility)	8 weeks	3 times/week	Barefoot plantar pressure distribution during gait: peak pressure and contact area (6 regions): hind foot, first metatarsal, second metatarsal, third metatarsals, forth metatarsals, fifth metatarsals ( platform at a walking speed)	Significant (p<0.05) difference of peak pressure and contact area after intervention. No significant difference in CG after follow-up.
Nenkova, 2019	10.4102/sajp.v65i2.84	Patients with Non – Insulin Dependent Diabetes Mellitus and diffuse symmetrical sensory motor neuropathy	N= 40; CG:20 (58.9 ± 6.2; 12 females); EG:20 (59.6 ± 9.4; 14 females)	South Africa	Warm-up using stretching exercises + Isometric exercises (for the muscles of the lower extremities in non-weight bearing positions) + cool down using stretching exercises	Usual care	Combined: (Balance + Strength + Stretching + Flexibility)	12 weeks	3 times/week	Muscle strength of the quadriceps, hamstrings, dorsiflexors and pantarflexors (hand held dynamometer); Postural stability (Romberg’s test), Blood glucose levels, blood pressure and heart rate.	Postural stability and muscle strenght improved significantly in the EG vs. CG (p=0.001). Blood glucose level decreased significantly (p = 0.00). Significant reduction in resting SBP in the EG, but not significant changes in DBP or HR.
Kruse 2010 and Lemaster JW, 2008	10.2522/ptj.20090362 // 10.2522/ptj.20080019	T2DM patients (> 50 years) with PN	N= 79; CG:38 (64.8(9.4) years; 20 females); EG:41 (66.3(10.6) years; 20 females)	USA	Lower-extremity strengthening and balance exercises + walking program. Part 1 (1 to 3 months): with a physical therapist and Part 2 (4 to 12 months): self-monitored exercise + motivational telephone calls	DM self-care instructions + follow-up telephone calls (nurses)	combined: (Strenght + Balance + Gait)	12 month	3 times/week	Static balance: Unipedal stance test; Dynamic balance: BBS, TUG. Motor strength: ankle dorsiflexion (handheld Dynamometer). Fall risk: Falls Efficacy Scale, Function Index Disability Scale and incidence of one or ≥ 2 falls throughout the study. Physical activity: steps counting (StepWatch); foot lesions: Incidence rate; foot ulcers: incidence rate	Balance measures: small significant improvement in the EG compared to CG and no significant differences in BBS or TUG. Motor strength measures: no significant differences between the groups. Fall risk: no significant differences between groups.
Suzuki, K 2019	10.4236/ojtr.2019.73005	T2DM patients with DPN	N= 40; CG:20 (59 ± 11; 7 females); EG:20 (59 ± 6; 10 females)	Japan	Rhythmic auditory stimulation (RAS): Supervised rehabilitative treatment (Set of exercises aimed to muscle strength, balance, and physical endurance, as well as specific gait training In particular, 20 min of each session was dedicated to continuous level walking assited by metronome (RAS).	The same intervention as EG without the metronome (RAS)	Combined: (Strength + Balance + Aerobic + Gait)	2 weeks	7 times/week	Gait: step count, gait speed, step lenght, cadence, electromyographic activity of tibialis anterior and soleus (co-contraction index), acceleration of the back and waist in the mediolateral, vertical, and anteroposterior directions (RMS)	RAS group showed significant increases in gait speed, step length, and cadence, and decreases in CI, RMSML, RMSV, RMSAP, and RMST (p < 0.05). The CG showed significant increases in gait speed and step length, and decreases in RMSML, RMSAP, RMST (p < 0.05); however, no statistically significant changes were observed for the rest of parameters. The reduction in CI was significantly greater in the R…
Venkataraman K, 2019	10.1007/s00125-019-04979-7	Patients with DN (40-79 years) without foot ulceration/infection/amputation	N=143(range 40-79); IG(n=70; mean age 61,9(range 47,6-78,4; 36 male); CG( n=73; mean age: 62,3(range43,2-78,4; 27 male)	Signapore	Structured home-based strength and balance training	standard medical therapy	Combined: (strength + balance)	8 weeks	once-weekly	Health-related quality of life (HRQoL-EQ-5D-5L;and SF-36v2 ); Static balance: balance platform; functional balance: TUG, FTSTS and ABC; Muscle strenght ankle: Muscle strength at the ankle during dorsiflexion :hand-held dynamometer (micro FET3); Range of motion for dorsiflexion–plantar flexion at the ankle and flexion-extension knee: hand-held inclinometer (MicroFET3)	No significant difference in overall HRQoL scores. significant and clinically meaningful improvements in functional task performance, balance confidence, range of motion at knee and muscle strength at ankle.
Del Pozo-Cruz J, 2013*	https://doi.org/10.1016/j.apmr.2013.05.030	Patients with type 2 diabetes	N=39; GC(n=20; mean age 66,8+-10,83; 50%women) IG(n=19; mean age: 71,6+-8,54; 45%women)	Spain	Whole-body vibration( WBV) + exercises after treatment WBV	usual-care, did not include any form of structured physical exercise	Combined: (strength + balance)	12 weeks	3 times/week	Balance (TUG test) ; Postural sway (Wii Balance Board -WBB AND Time up and go); balance/ mobility/muscle function (TUG test)	WBV is a safe and welltolerated strategy to improve balance in participants with T2DM.Participants in the WBV group exhibited significantly lower COP excursions with their closed eyes (positive changes) after the intervention. Significant between-group differences in COP excursions (with closed eyes) were also found when participants had their feet apart and their feet together, in favor of the W…
Cerrahoglu 2016	10.7547/14-095	T2DM patients with and without neuropathy	N=80; N=38 patients with neuropathy (24 females; 56.87 ± 9.42): CG: 19; EG:20	Turkey	Home-based exercise program of ROM, stretching, and strengthening exercises for the ankle and metatarsophalangeal joint: including weight bearing and non-weight bearing exercises, foot-ankle stretching and strengthening exercises + Weekly motivational phone calls.	Usual care	Combined: (Strength + Stretching + Flexibility)	4 weeks	not reported	ROM ankle and 1st MTPJ.:goniometer; Plantar pressures: platform 1m 3D Scientific Balance software model; RSscan International, Beringen, Belgium)	ROM values for the right and left ankle and first metatarsophalangeal joints were significantly increased compared with those at the first examination (P =.001). Static pedobarographic pressure measurements: Significant reduction in right forefoot-medial pressure (P=.010). Dynamic pedobarographic peak pressure measurements: a significant decrease at the left forefoot medial (P =.007), right foref…
Cruvinel, 2022	10.3390/s22249582	Adults with type 1 or 2 diabetes and DPN (IWGDF risk category 1 or 2) without amputation or ulceration	N= 30; CG:15 (56.5 (9.9) years; 10 females); EG:15 (51.1 (10.2) years; 8 females)	Brazil	Internet-based foot–ankle exercise program guided by the SOPeD: Eight functional, stretching, and strengthening exercises of the extrinsic and intrinsic foot muscles. Intensity and complexity was customized based on the individual’s perceived effort as determined by an algorithm.	Usual care	Combined: (Strength + Stretching + Flexibility)	12 weeks	3 times/week	DPN symptoms (MNSI) and severity (Fuzzy score); Foot health and functionality (FHSQ); Hallux and toe isometric strength (pressure platform); Peak pressure, pressure–time integral, and contact area during gait (platform); Gait kinetics and kinematics (Motion Capture Nexus 2.6 software), speed (Model Speed Test Fit), the foot–ankle kinematic parameters (infrared cameras)	No significant interaction effects for any clinical or plantar pressure outcomes after intervention. Significant (p<0.05)changes after intervention compared to CG: reduction in foot pain, improvement in the foot function, increase of the pressure-time integral in the medial forefoot. Regarding gait, the ankle plantar flexion angle at push-off, hindfoot to tibia peak angle, the hallux to forefoot …
Saleh, 2019	10.17554/j.issn.2414-2409.2019.02.18	Type 2 diabetes and DPN	N=30(range 50-65 years); IG(n=15; mean age 57,6+-4,96; 7 male, 8 female); CG(N=15; mean age 59,13+-4,2, 6 male, 9 female)	Egypt	Exercises: active range of motion exercises for ankle and subtalar joints, functional balance training, gait training	Traditional physical therapy exercises	Combined: (Stretching + Flexibility + Gait )	8 weeks	3 times/week, for 30 min	Gait: Step length (cm), Step time (sec), Double support time (sec), Velocity (cm/sec), Cadence (step/min) and Risk of falling	Significant improvement in spatiotemporal parameters (walking velocity, step length of dominant limb, step time, cadence, and double support time) and a signisicant reduction in the risk of falling than the control group who received traditional physical therapy exercises only
Mueller, 2013	10.1016/j.apmr.2012.12.015	Participants with DM and PN without foot deformity, step count 2000 to 9000 steps per day, currently exercising <3 times per week, <20 minutes per session, and have approval of their primary physician to participate in the study.	N=29; WB group(n=15; mean age: 65,2+-12,8; (10 male/5 female); NWB group(n=14; mean age: 63,9 +-12,5; 7male/7 female)	USA	WB Group-specific flexibility and stretching exercises, followed by strengthening exercises, and aerobic exercise.	NWB Group-specific progressive balance, flexibility, strengthening, and aerobic exercise with cycling conducted sitting or lying	Combined: (Stretching + Flexibility + Strenght + Aerobic )	12 weeks	3 times/week	Gait: 6MWT and daily step counts; glucose control: HbA1c; Strength platar flexion and dorsiflexion:Biodex isokinetic dynamomete ; Function: FAAM and 9-item physical performance test	The weight bearing group showed significant greater gains than the non-weight bearing group in 6MWT and daily step count, while those in the NWB group showed greater improvements in hemoglobin A1c values compared with those in the WB group. No significant differences in other outcomes
Suryani M, 2021	10.1016/j.jdiacomp.2021.107968	Patients with recent healed ulcers aged 40-60 years	N=50(range 40-60 years); IG(n=25; mean age 54+-5,96; 13 male/12 female); CG(n=25; mean age 56+-5,89; 13 male/12 female)	Indonesia	Foot-care education program plus in home foot-ankle flexibility and resistance exercise	foot care education and monitored by phone	Combined: (Stretching + Flexibility + Strength)	12 weeks	3 times week	Recurrent foot ulcer, Diabetic neuropathy examination scores(DNE), Walking speed(asking the patients to walk as fast as they could within 5 m in straight line, smooth floor and indoor);The ankle brachial index (ABI); HbA1c levels; and Adverse events(ulcer ocurred)	significant difference between groups in ulcer recurrence, significant differences in the DNE score delta and walking speed delta no significant differences in the HbA1c delta
Monteiro RL, 2022	10.1038/s41598-022-11745-0	Patients with DPN	N=78;IG(n=39; mean age61,5+-11,7) CG(N=39; mean age 60,1+-8,9)	Brasil	Foot and ankle strengthening, gait and balance	Usual care	Combined: (Stretching + Flexibility+ Balance+ Gait)	12 weeks	4 times/week	Primary outcome(12 weeks): physical activity level (number of steps measure by an accelerometer) and self-selected and fast-gait speeds in PWDPN(daily steps in person with DPN). The secondary aims(6-12-24 weeks)were to investigate the effectiveness of this intervention at 6, 12, and 24 weeks on passive and static ankle-joint ROM, tactile (10-g monofilament) and vibration sensitivity (tuning fork)…	Therapeutic foot-ankle exercises significantly improved fast walking speed, ankle range of motion, vibration perception, and quality of life
Kiani, 2018	No DOI: Kayani, Nida & Marryam, M. & Malik, A.N. & Amjad, Imran. (2018). The effect of aerobic exercises on balance in diabetic neuropathy patients. Journal of Medical Sciences (Peshawar). 26. 141-145.	diabetic neuropathy patients with type II diabetes	N=38 (14Male/24female) IG:18; CG:19	Rawalpindi, Pakistán	balance and aerobic exercises	only balance exercises	Combined:(Aerobic + balance)	6 weeks	3 times/week	Static balance(Berg Balance scale), Dinamic balance(Functional Reach Test), Postural stability and balance (Romberg Test) ; Peripheral nerve function( Nerve Conduction studies)	In aerobic treatment group was significative: Berg Balance scale, Functional Reach, Romberg and Backward Release, and can also help in reversing the symptoms of neuropathy
Quigley 2014	10.1097/PHM.0000000000000052	Persons with DM and PN	N=99; EC:31(25F/6M;67,5y); TC:34(29F/5M;68.4y) FTB:34 (30F/4M67.6y)	South Florida	Two groups of interventions: Functional Balance Training (FBT) led by a physical therapist (strengthening, coordination, multitasking, hand-eye, coordination, visual-perceptual conflict, and compensatory exercises) or Tai Chi (TC); + homework assignments	Education coordinated by a clinical pharmacist + homework assignments	Combined:(Stretching + Flexibility + Balance + Gait)	10 weeks	once-weekly	Balance: BBS, 8FUG, Modified Falls Efficacy Scale; Gait velocity and step time: lab shoes, Plug-in-Gait marker set	Functional balance training group significant increase in ankle plantar flexor power and near significant decreases in step width and step width variability. No changes in the education-only control group were observed. TC improves step length and time spent in single limb support during gait and increases gait speed during a functional task. Further, FBT improves frontal plane balance during gai…
Refay, 2013	No DOI: El-Refay, B.H., & Ali, O.I. (2014). Efficacy of Exercise Rehabilitation Program in Improving Gait of Diabetic Neuropathy Patients.	Type 2 diabetes and diagnosis of diabetic peripheral neuropathy confirmed by an abnormal nerve conduction study.	N=30; CG:15(7 Male/8 Female; 57.7±4.2y); IG:15 (6 Male/9Female; 56.7±0.3y)	Egypt	Exercise intervention included: ROM exercises, muscles strengthening exercises, balance training and gait training	usual recommended medical care, which included pharmacological treatment and self-care instructions same time the intervention	Combined:(Stretching + Flexibility + Balance + Gait)	8 weeks	3 times/week, for 45–60 min	Velocity (m/s), Cadence (steps/min), Step time (s), Double support time (s), Ankle ROM (º)	Gait and ankle range of motion were statistically significant in the intervention group. Did not show significant changes in cadence and double support time
Pataky 2010	10.1111/j.1464-5491.2009.02875.x	All neuropathy only 13 patients not control group	N=13( 7Female/6Male; 60.8 ± 12.3y)	Geneva, Switzerland	Learning process including sequences of walking (10 steps), each followed by a subjective estimation of performance and objective feedback using an in-shoe pressure mobile system. The goal was to achieve three consecutive walking cycles of 10 steps, with a minimum of seven steps inside the range of 40–80% of the baseline mean peak plantar pressure.	NGC	Gait	10 days	10 days	Plantar pressure (in-shoe) changes in area with highest pressure at baseline PEDAR(®)	Significative Peak plantar pressure was reduced after the learning period (i.e. when the target for plantar pressure was achieved) from 262 to 191 kPa; p = 0.002. The difference between the beginning of learning (262 kPa) and retention tests at 30 minutes (205 kPa), 1 day (216 kPa), 5 days (209 kPa) and 10 days (210 kPa) persisted; all p-values <0.05
Ahmad I, 2020	PMID: 32481239	DPN patients (45-75 y) without foot ulceration or amputation	N=38 Intervention Group: 21 (15M/F;60.33 ± 8.48 years). Control Group: 17 (10M/ 7F; 57.24 ± 8.85y)	New Delhi, India	Sensorimotor and gait training + diabetes and foot care education	Diabetes and foot care education	Gait	8 weeks	3 times/week	Proprioception: Pedalo®-Sensamove Balance Test Pro with Miniboard; nerve conduction: RMS Salus 2C electromyography/NCV machine; electromyographic activity: surface electromyography	Proprioception showed significant improvement in front, back, and left directions with a notable time×group interaction. For nerve conduction velocity, the peroneal nerve had a 6.43% increase in the intervention group with a significant time×group interaction, while the tibial nerve showed significant time effects on conduction velocity and latency. Electromyographic activity revealed significant…
Rodríguez 2013	10.1002/dmrr.2366	All neuropathy, 21 patients not control group	N=21( 9 Female/12 Male; 57.8± 2.9y)	Geneva, Switzerland.	Biofeedback training consisted in walking sequences (10 steps), each followed by a subjective estimation of performance and objective visual feedback (graphical representation of plantar pressure) via PEDAR® system.	NGC	Gait	10 days	10 days	Plantar pressure (in-shoe) changes in area with highest pressure at baseline PEDAR(®)	Significant reduction in the peak pressure at the target area at the end of learning (from 242 kPa to 165 kPa; p<0.01) and at 10 days retention test (167 kPa; p=0.001)
York RM, 2009	10.1016/j.pmrj.2009.03.001	T1DM and T2DM with DPN; 59.6 ± 7.8,	N=29( 24Male/5 Female 20 veteranand 9 nonveteran subjects)	California	Gait trainning practice wwith visual al verbal Feedback: days of practice to pull the leg forward from the hip to initiate swing rather than push off the ground with the foot while walking. They received visual (computer) and verbal feedback regarding peak pressures after each practice trial.	no feedback: same intervention as I, with no feedback.	Gait	2 days	2 days	Pressure: In-shoe peak plantar pressure (PP) forefoot during gait	Peak plantar pressures were significantly (P < .01) reduced at the first metatarsal area walked significantly (P < .01) slower in the feedback group (no exact numbers given)
Chang 2015	10.1111/wvn.12091	Type 2 diabetes with high risk of developing DFU (ABI <0.9)	N=31; 15M/16F; 75.9 ± 7.5	Taiwan.	Two-component exercise program, including (i) Buerger exercises 90 minutes a day and a month of a health-promoting program to change health-habits, in individualized sessions; and (ii) from the second month till 12-months follow-up, an individualized teaching and counselling program through home visits and telephone call		Miscellaneous	12 months	1 per day	Neuropathy (MNSI); blood pressure, frequency of self-reported leg discomfort, and a type 2 Diabetes Health Promoting Score.	Significantly improved (a) the ABI in the legs, (b) health-promoting behaviors, (c) MNSI values, and (d) leg discomfort symptoms.
Shirazi Z, 2016	https://doi.org/10.1016/j.dsx.2016.08.020	Patients with Type 2 diabetes + DPN	N=60; Ball training exercise group (n=20; 6M/14F; 55 ± 5.76); Frenkel exercise group (n=20; 13M/7F; 54.15 ± 4.52); CG (n=20; 8M/12F; 53.85 ± 5.57)	No reported	G1: Swiss Ball training; G2: Frenkel training	Information about diabetes and were trained regarding efficient exercises	Miscellaneous	3 weeks	5 times/week	Postural Stability (One leg stance test, OLS) + Static balance (Berg Balance Score, BBS); Dynamic balance (Star excursion balance test, SEBT)	Both types of therapeutic exercise programs significantly improved balance in single leg stance, star excursion test, and Berg balance scale test. This was more significant in the ball training group.
Shourabi P, 2020	10.1016/j.ctcp.2020.101141	Type 2 diabetic patients with peripheral neuropathy who were sedentary and able to walk a 1.6-km distance without assistance	N=39 ; Aquatic exercise (AE) (n = 10; 49.8 ± 2.3); AE + massage (n = 10; 49.6 ± 3.5), massage (n = 10; 49.0 ± 1.8) ; CG (n = 9;48.4 ± 5.8)	Iran	G1: aquatic exercise; G2: aquatic exercise+massage; G3: Massage	Control: To follow their daily activities and avoid any regular exercise	Miscellaneous	8 weeks	3 times/week	Berg Balance Scale (BBS); Blood sampling and analysis (Insuline levels, fasting blood sugar-FBS, HbA1C [spectrophotometric method]; NGF-Nerve growth factor concentrations [ELISA kits]); Antropometris Measurements: body weight: calibrated digital scale; Height: stadiometer; Body fat percentage:multi-frequency bioelectrical impedance method (Inbody 270).	A combination of hydrotherapy and massage significantly enhances NGF(Nerve growth factor) concentrations, balance and the glycemic profile compared to hydrotherapy or massage alone.
Smith AG, 2006	10.2337/dc06-0224	Persons with IGT and neuropathy confirmed by signs, symptoms, and an abnormality in results of nerve conduction studies (NCSs), quantitative sensory testing (QST), or quantitative sudomotor axon reflex testing (QSART)	N=32 (60 ± 8.4 years; Same proportion of men and women)	Multicentric, United States	Exercise and diet counseling with goals of reducing weight by 7% and increasing weekly exercise to 150 min	NA	Miscellaneous	12 months	Not reported	Nerve function: intraepidermal nerve fiber density (IENFD) through a skin biopsy; quantitative sudomotor axon reflex testing; Michigan Diabetic Neuropathy score Pain: VAS; metabolic parameters (weight, glucose, and cholesterol)	Significant improvement in proximal IENFD and significant improvement in weight, glucose, and cholesterol. Significant improvement in foot sweat volume. No significant change in sweat volumes was observed at the distal leg or thigh. Pain generally improved, although the change did not reach significance. Other neuropathy measures did not change significantly.
Win, 2018	10.1111/nhs.12676	T2DM with DPN	N=65; Exercise group (n=32; 8M/24F; 55.38 ± 9.54) ); CG (n=43; 10M/33F; 55.72 ± 10.55)	Southeast Asia; four hospitals in the Yangon Region	Home-based 10-min exercises, including for hand (n=8) and foot (n=4) Foot tapping, V‐shape making, ankle rotating, and tennis ball rolling. Booklet and video provided with exercises	Usual care, consisting of health education, but not further described.	Miscellaneous	8 weeks	2–3 times, 10 min	Pain (Behavioral Rating Scale, BRS); Isual Analog Scale, VAS); DPN severity; Patient Neurotoxicity Questionnaire (PNQ); Physical function of the hand and foot (TUG); Hand grip strength; Pinchforce; Walking speed.	Intervention group showed significantly stronger improvements in motor score and specific activities of daily living, such as climbing stairs and performing work or chores
Ahmad I, 2019	https://doi.org/10.1016/j.gaitpost.2019.08.018	Middle-aged and older subjects with DPN	N=37; Intervention group (n=20; 14M/6F; 52.87/66,75); GC (n=17; 19M/7F; 51.75/64.77)	India	Sensorimotor training + diabetes and foot care education	Diabetes and foot care education	Miscellaneous	8 weeks	3 times/ week	Dynamic balance (Functional reach test,FRT); functional mobility (Timed up and go test, TUG); Static Balance (One leg stance, OLS); Postural assessment(Pedalo®-Sensamove Balance Test Pro with Miniboard); Propioception (Pedalo®-Sensamove Balance Test Pro with Miniboard)	Sensorimotor training group exhibited significant improvement in FRT, TUG, COP range, and proprioception, irrespective of age; while OLS EO and EC in older adults showed significantly smaller changes when compared with middle-aged DPN patients.
Grewal GS 2015	10.1159/000371846	Ability to walk independently for 20 m and medically diagnosed T2DM with DPN. DPN was confirmed using the criteria explained in the ADA	N=39 ; Intervention group (n=19; 8M/11F; 62.58 ± 7.98); GC (n=16; 8M/8F; 64.90± 8.50)	USA	A sensor-based exercise training with real-time visual feedback from the joint motion of the lower extremities to improve the postural stability and activity level + Standard of care	Standard care	Miscellaneous	4 weeks	2 times/week	Fall: Fall Efficacy Scale International (FES-I); Quality of life: Short-form health survey (SF-12); Balance: Postural stability was assessed barefoot in double stance for 30 s with open and closed eyes using a two-link biomechanical model; Daily physical activities monitored for 48 h	The exercise significantly reduced CoM sway, ankle sway, and hip joint sway during the balance test with open eyes, and reduced ankle sway with closed eyes. The number of steps walked showed a substantial but nonsignificant increase
Kanchanasamut W, 2017	10.1080/2000625X.2017.1287239	Patients with medical diagnosis of DPN with loss of feeling in the foot and BMI equal to 18-30 kg/m2	N=21; Exercise gruop (n=11; 64.8 ± 7.4); CG (n=10; 65.1 ± 7.7)	Thailand	Foot-care education program (booklet) and Foot‐ankle exercises with four levels of progression, using the mini‐trampoline	Foot-care education program (booklet)	Miscellaneous	8 weeks	3 times, for 1 h	Range of motion: ROM first metatarsophalangeal joint and plantar pressure during gait in five plantar areas (Footscan® 7); Pressure (10 g Semmes-Weinstein monofilament) and vibration sensitivity perception (128 Hz tuning fork); neuropathy and foot ulcer-specific quality of life instrument (NeuroQoL)	The mini-trampoline exercise program significantly improved the flexibility of the 1st metatarsophalangeal joint ROM and significantly reduced the deficit in pressure and vibration perception.
Kutty 2013	10.5463/dcid.v24i2.206	Patients with Type 2 diabetes and DPN	N=32(55-75 years); IG(n=16; mean age:65+-2,12); CG(n=16; mean age 68+-2,17)	India	multisensory exercise training+ health education	No treatment (only health educaction)	Miscellaneous	6 weeks	3 times/week	Balance(TUG); GAIT(6 minutes walk test-6MWT)	Significant improvement in scores of the 'timed up and go' test (t= 14.7092), but there was no statistically significant difference in the '6-minute walk' test scores (p=0.7206, t= 0.3644)
Gholami F, 2021	10.1016/j.exger.2021.111481	Male aged >60 years, with type 2 diabetes (for ≥ 5 years) , HbA1c > 6.6%, presence of mild to moderate level DPN according to MDNS	N=29; IG N=15; mean age: 63±3; CG N=14; mean year 64±3 gender no reported	Iran	Resistance with 11 dynamic exercises on large muscle groups with free weights and machines including squat, bench press, shoulder press, knee extension, knee flexion, calf rise, elbow extension and flexion, sit ups, lat pulldown and back extension. each exercise at between 50 and 60% of 1RM	Group control (usual care)	Strenght	12 weeks	3 times/week	Symptoms (MNSI); Signs (MDNS); motor nerve action potential amplitude (APA), sensory and motor nerve conduction velocity (NCV); Cardio-ankle vascular index (CAVI); ankle-brachial index (ABI); Hb1Ac	The training improved DSPN measures (MNSI, MDNS, motor APA, and NCV), CAVI, ABI, and reduced HbA1C. Sensory APA did not change between groups
Melai, 2014	10.1123/jab.2013-0186	Patients with Diabetes type 2, Diagnosis of DPN made with standard clinical neurological examination, and had to be able to walk independently for six minutes and had to be between 50 and 80 years 80 years of age	N=94(50-80 years); IG(n=48; mean age: 68,2+-7,3; 40 male/8 female)CG( n=46; mean age 68,5+-7,4; 36 male/10 female)	Netherlands	Group strength training and functional tasks; At‐home strength exercises	No intervention received; no details provided	Strenght	24 weeks	Group weekly; At‐home daily	Joint Moments: Maximum internal extension and flexion moments at hip (H-ext, H-flex), knee (K-ext, K-flex), and ankle (A-plant); Ankle Plantar Flexion Moments: Ankle plantar flexion moments at 40% of stance phase (A-40) and the ratio A-40/A-plant; Stance Phase Duration: Contact time of the right foot on the force platform; Stride Length and Duration: Calculated using time between successive peaks…	strength training did not affect the maximal amplitude of hip, knee and ankle joint moments, and did increase stride length, stride time and stance phase duration in patients with DPN walking at a standardized, imposed, gait velocity,
Kordi Yoosefinejad A, 2014*	10.1186/s40200-015-0173-y	Patients (50-70 y) with T2DM and mild to moderate peripheral neuropathy	N=20(50-70 years); IG(n=10; mean age 57+-1,8; 6 female/4 male) CG(N=10; mean age: 57+-1,5; 6 female/4 male)	Irán	Whole-body vibration (frequency 30 Hz and amplitude of 2 mm). The plate was a synchronous type. Subjects stood barefoot with 30° knee flexion, contracting lower limb muscles and shifting weight to the forefoot to reduce vibration resonance	Usual care	Strenght	6 weeks	twice weekly	Strength: dynamometer for isometric strength of quadriceps femoris and tibialis anterior.Back-Leg-Chest dynamometer; Functionality: TUG, Unilateral Stance Test; Balance: force plate(MIE Medical Research Ltd., Bertec Forceplates, 9090 series, UK)	WBV had significantly increased strength of tibialis anterior and quadriceps muscles. TUGT time decreased significantly in the WBV group.
Richardson 2001	10.1053/apmr.2001.19742	Persons with DM and PN (50-80y) without significant musculoskeletal deformity	N=15(50-80 years); IG( n=9; mean age: 64,0+-6,3;8 male/1 female) CG(N=7; MEAN AGE: 63,3+-7,6; 4 MALE/3 FEMALE)	USA	An exercise regimen designed to increase rapidly available ankle strength including warm-up, bipedal and unipedal toe and heel raises, bipedal and unipedal inversion and eversion, wall slides, and timed unipedal balance.	Seated neck stretches and resistance band exercises for the shoulders and elbows.	Strength	3 weeks	5 or more times (if tolerated) per week	Balance: tandem stance, functional reach, unipedal stance; function: ABC	The intervention subjects showed significant improvement in all 3 clinical measures of balance and nonsignificant improvement on the ABC (function) scale
Silva 2021	10.1038/s41598-021-91901-0	individuals with diabetic peripheral neuropathy (DPN)	No reported	No reported	Usual care plus Booklet with foot-ankle exercise program, training intrinsic and extrinsic foot muscles, with 6 exercises at 3 difficulty levels.	Usual care according to IWGDF recommendations.	Strength	8 weeks	3 times/week	DPN severity DPN severity by the Decision Support System for Classification of DPN26/08/202; Neuropathy symptoms (MNSI), Foot ankle range of motion during gait (ROMduring gait tracked by eight infrared cameras at 100 Hz (VERO, Vicon Motion System Ltd., Oxford); Metrics, UK); Adherence: monthly calendar; Satisfaction and safety: T8 scale	Significantly decreased the DPN severity; ROM: no significantly: small increases in hallux and forefoot relative to hindfoot dorsiflexion; small decreases in forefoot relative to dorsiflexion peak and hindfoot. (Outcomes only given for intervention group)
Goldsmith JR, 2002	10.7547/87507315-92-9-483	Patients with DM with no ulceration, amputation, OA, osteoporosis or pregnant	N=19; IG (n=9); CG(n=10)	USA	Home exercise program. Passive and active stretching exercises and soft tissue manipulation of the foot and ankle.	continue their prestudy lifestyle	Stretching and flexibility	3 weeks	3 times/day	Barefoot peak plantar pressure (PP): Musgrave Footprint System (Musgrave Systems Ltd, Llangollen, United Kingdom); ROM(first metatasophalangeal, ankle, hallux intherphalangeal): digital goniometer (SG65, Biometrics Ltd, Cwmfelinfach, United Kingdom) and force transducer (BG50, Mark10 Corp, Hicksville, New York) Joint stiffness	significantly Pressure 4.2% reduction, Significantly lower PP during 0-20% and 81-100% of the gait cycle, non-significant trend for decreased joint stiffness
Kannan, 2018	ISSN No: 2319-5886	Diabetic neuropathy	N=64; Group A(n=32; mean age 56,18+-4,04); Group B(n= 32; mean age: 56,77+-3,52)	India	Flexibility training þ Resisted Exercise (as described by Ronald et al.)	Proprioceptive training þ Resisted Exercise (as described by Elwishy)	Stretching and flexibility	8 weeks	4 times/week	pain and the levels (VAS) of glycosylated hemoglobin	No significant change in vas between groups, no change in HbA1c
Nadi M, 2019	10.2147/DMSO.S206454	Women with mild to moderate DN	N=45(only women; mean age 55,46+-3,06; range 50-60 years); Group EPN(n=15; mean age 55,46+-2,47); Group Resistant(n=15; mean age56,13+-3,39); Group Control(n=15; mean age 54,80+-3,29)	Irán.	Peripheral neuropathic exercises (12 lower extremity movements)	Low-intensity resistance training or usual care	Stretching and Flexibility	12 weeks	3 times/week	Static and dynamic balance: De Morton mobility index; Nutrition: FFQ; Glucose control: FBG and HbA1c; Inflammatory markers:niveles de necrosis tumoral-α (TNF-α), interleucina-10 (IL-10), proteína C reactiva (PCR); BMC; complications	Static and dynamic balance was improved in the EPN group(significantly). Significant reduction in pain (MNSI score) HbA1c improved. The observed changes in the level of all variables except IL-10 were significant.
Sartor 2014	10.1186/1471-2474-15-137	DPN patients (45-65 y) without foot ulceration or amputation	N=55(range 45-65 years); IG( n=26; mean age 59+-4; 42% women); CG( n=29; mean age 60+-12; 52% women)	Brasil	Physical therapy and instructions to perform exercises (strengthening, stretching, and functional training) at home	Standard medical therapy	Stretching and flexibility	12 weeks	twice weekly	Biomechanical modifications of foot function during gait. The loading variables were: (a) mean velocity of the total trajectory of the center of pressure (COP), (b) time to peak pressure (TPP), which detects whether the contact of a specific foot (c) pressure–time integral (PTI) over six plantar areas (heel, midfoot, lateral and medial forefoot, hallux and toes). Plantar pressure distribution was…	The proposed physiotherapy intervention modestly changed the foot rollover to a more physiological process, supported by some improvement in dynamic pressure distribution, improvement of ankle extension moment and a better functional condition of the foot and ankle muscles.Primary outcome and plantar pressure: an increase was observed in peak pressure under the six foot areas and interaction effe…
Searle A, 2019	doi.org/10.1016/j.clinbiomech.2019.07.005	Type I or II DM and ankle equinus (≤5° ankle DF).	N=68(range 18 years and over); IG(n=34; mean age: 65,6+-12,1; 44male); CG( n=34; mean age: 69,1+-9,5; 26 male)	Australia	Stretching programme: Standing calf stretch with knee extended.	Continue with normal physical activity	Stretching and flexibility	8 weeks	5 times/week	Primary outcome measures were change in weight bearing and non-weight bearing ankle dorsiflexion and forefoot peak plantar pressure. Secondary outcome measures were forefoot pressure time integrals and adherence to the stretching intervention.	No change in ankle ROM or PPPs
