# Supplementary material for: Impact of Exercise Training in Patients with Diabetic Peripheral Neuropathy: An Umbrella Review
Source: Sports Med Open. 2025 Jun 15;11:75. doi: 10.1186/s40798-025-00863-4 (PMC12167735; doi:10.1186/s40798-025-00863-4)
Supplement: Supplementary file 4 — Additional file 4. [file 40798_2025_863_MOESM4_ESM.xlsx]

## Sheet: Hoja2
Impact of exercise training in patients with diabetic peripheral neuropathy: An Umbrella Review Alba Gracia-Sánchez 1, Adriana López-Pineda 2, Rauf Nouni-García 3, Sara Zúnica-García 4, Esther Chicharro-Luna5* and Vicente F Gil-Guillén 6* 1 Behavioral Sciences and Health Department. Nursing Area. Faculty of Medicine. Miguel Hernandez University, San Juan de Alicante, Spain. ORCID: 0000-0001-9643-…

## Sheet: Hoja1
Author review + DOI	Nº studies included	Author individual studies	Excluded	Author and title
De oliveira Lima 2021	8	Song CH, 2011		Song CH, Petrofsky JS, Lee SW, Lee KJ, Yim JE. Effects of an exercise program on balance and trunk proprioception in older adults with diabetic neuropathies. Diabetes Technol Ther. 2011 Aug;13(8):803-11. doi: 10.1089/dia.2011.0036. Epub 2011 May 11. PMID: 21561371.
10.20945/2359-3997000000337		Kruse 2010		Kruse RL, Lemaster JW, Madsen RW. Fall and balance outcomes after an intervention to promote leg strength, balance, and walking in people with diabetic peripheral neuropathy: "feet first" randomized controlled trial. Phys Ther. 2010 Nov;90(11):1568-79. doi: 10.2522/ptj.20090362. Epub 2010 Aug 26. PMID: 20798179.
		Allet 2010		Allet L, Armand S, de Bie RA, Golay A, Monnin D, Aminian K, Staal JB, de Bruin ED. The gait and balance of patients with diabetes can be improved: a randomised controlled trial. Diabetologia. 2010 Mar;53(3):458-66. doi: 10.1007/s00125-009-1592-4. Epub 2009 Nov 17. PMID: 19921145; PMCID: PMC2815802.
		Sartor 2014		Sartor CD, Hasue RH, Cacciari LP, Butugan MK, Watari R, Pássaro AC, Giacomozzi C, Sacco IC. Effects of strengthening, stretching and functional training on foot function in patients with diabetic neuropathy: results of a randomized controlled trial. BMC Musculoskelet Disord. 2014 Apr 27;15:137. doi: 10.1186/1471-2474-15-137. PMID: 24767584; PMCID: PMC4031603.
		Dixit 2014		Dixit S, Maiya AG, Shastry BA. Effect of aerobic exercise on peripheral nerve functions of population with diabetic peripheral neuropathy in type 2 diabetes: a single blind, parallel group randomized controlled trial. J Diabetes Complications. 2014 May-Jun;28(3):332-9. doi: 10.1016/j.jdiacomp.2013.12.006. Epub 2013 Dec 27. PMID: 24507164.
		Lee 2013		Lee K, Lee S, Song C.Whole-body vibration training improves balance, muscle strength and glycosylated hemoglobin in elderly patients with diabetic neuropathy. Tohoku J Exp Med. 2013 Dec;231(4):305-14. doi: 10.1620/tjem.231.305. PMID: 24334483.
		Grewal 2015		Grewal GS, Schwenk M, Lee-Eng J, Parvaneh S, Bharara M, Menzies RA, Talal TK, Armstrong DG, Najafi B. Sensor-Based Interactive Balance Training with Visual Joint Movement Feedback for Improving Postural Stability in Diabetics with Peripheral Neuropathy: A Randomized Controlled Trial. Gerontology. 2015;61(6):567-74. doi: 10.1159/000371846. Epub 2015 Feb 19. PMID: 25721132.
		Kutty 2013		Kutty, Nizar Abdul Majeed, and Nishad Abdul Latheef Majida.Effects of multisensory training on balance and gait in persons with type 2 diabetes: a randomised controlled trial Disability, CBR & Inclusive Development 24.2 (2013): 79-91.
Dixit, S 2020	8	El Wishy and Elsayed 2012		El-Wishy A, Elsayed E. Effect of proprioceptive training program on balance in patients with diabetic neuropathy: a controlled randomized study. Bulletin of Faculty of. Phys Ther. 2012;17
10.1080/09593985.2018.1491078		Song CH, 2011		Song CH, Petrofsky JS, Lee SW, Lee KJ, Yim JE. Effects of an exercise program on balance and trunk proprioception in older adults with diabetic neuropathies. Diabetes Technol Ther. 2011 Aug;13(8):803-11. doi: 10.1089/dia.2011.0036. Epub 2011 May 11. PMID: 21561371.
		Grewal 2015		Grewal GS, Schwenk M, Lee-Eng J, Parvaneh S, Bharara M, Menzies RA, Talal TK, Armstrong DG, Najafi B. Sensor-Based Interactive Balance Training with Visual Joint Movement Feedback for Improving Postural Stability in Diabetics with Peripheral Neuropathy: A Randomized Controlled Trial. Gerontology. 2015;61(6):567-74. doi: 10.1159/000371846. Epub 2015 Feb 19. PMID: 25721132.
		Dixit S, 2016		Dixit S, Maiya A, Shastry BA, Guddattu V. Analysis of Postural Control During Quiet Standing in a Population with Diabetic Peripheral Neuropathy Undergoing Moderate Intensity Aerobic Exercise Training: A Single Blind, Randomized Controlled Trial. Am J Phys Med Rehabil. 2016 Jul;95(7):516-24. doi: 10.1097/PHM.0000000000000426. PMID: 26745226.
		Allet 2010		Allet L, Armand S, de Bie RA, Golay A, Monnin D, Aminian K, Staal JB, de Bruin ED. The gait and balance of patients with diabetes can be improved: a randomised controlled trial. Diabetologia. 2010 Mar;53(3):458-66. doi: 10.1007/s00125-009-1592-4. Epub 2009 Nov 17. PMID: 19921145; PMCID: PMC2815802.
		Lee 2013		Lee K, Lee S, Song C. Whole-body vibration training improves balance, muscle strength and glycosylated hemoglobin in elderly patients with diabetic neuropathy. Tohoku J Exp Med. 2013 Dec;231(4):305-14. doi: 10.1620/tjem.231.305. PMID: 24334483.
		Kordi Yoosefinejad A, 2014		Kordi Yoosefinejad A, Shadmehr A, Olyaei G, Talebian S, Bagheri H, Mohajeri-Tehrani MR. Short-term effects of the whole-body vibration on the balance and muscle strength of type 2 diabetic patients with peripheral neuropathy: a quasi-randomized-controlled trial study. J Diabetes Metab Disord. 2015 May 23;14:45. doi: 10.1186/s40200-015-0173-y. PMID: 26052508; PMCID: PMC4456782.
		Bird, 2012	Excluded	Bird ML, Hill KD, Fell JW. A randomized controlled study investigating static and dynamic balance in older adults after training with Pilates. Arch Phys Med Rehabil. 2012 Jan;93(1):43-9. doi: 10.1016/j.apmr.2011.08.005. Epub 2011 Oct 5. PMID: 21975148.
Yu gu 2017	10	Ahn S, Song R, 2012		Ahn S, Song R. Effects of Tai Chi Exercise on glucose control, neuropathy scores, balance, and quality of life in patients with type 2 diabetes and neuropathy. J Altern Complement Med. 2012 Dec;18(12):1172-8. doi: 10.1089/acm.2011.0690. Epub 2012 Sep 17. PMID: 22985218; PMCID: PMC3513979.
10.1016/j.jdiacomp.2016.10.004		Allet 2010		Allet L, Armand S, de Bie RA, Golay A, Monnin D, Aminian K, Staal JB, de Bruin ED. The gait and balance of patients with diabetes can be improved: a randomised controlled trial. Diabetologia. 2010 Mar;53(3):458-66. doi: 10.1007/s00125-009-1592-4. Epub 2009 Nov 17. PMID: 19921145; PMCID: PMC2815802.
		Majeed Kutty 2013		Abdul Majeed Kutty, Nizar & Majida, Nishad. (2013). Effects of Multisensory Training on Balance and Gait in Persons with Type 2 Diabetes: A Randomised Controlled Trial. Disability, CBR & Inclusive Development. 24. 10.5463/dcid.v24i2.206.
		Morrison 2010	Excluded	Morrison S, Colberg SR, Mariano M, Parson HK, Vinik AI. Balance training reduces falls risk in older individuals with type 2 diabetes. Diabetes Care. 2010 Apr;33(4):748-50. doi: 10.2337/dc09-1699. Epub 2010 Jan 22. PMID: 20097781; PMCID: PMC2845020.
		Morrison 2014		Morrison S, Colberg SR, Parson HK, Vinik AI. Exercise improves gait, reaction time and postural stability in older adults with type 2 diabetes and neuropathy. J Diabetes Complications. 2014 Sep-Oct;28(5):715-22. doi: 10.1016/j.jdiacomp.2014.04.007. Epub 2014 Apr 18. PMID: 24929798.
		Mueller 2013		Mueller MJ, Tuttle LJ, Lemaster JW, Strube MJ, McGill JB, Hastings MK, Sinacore DR. Weight-bearing versus nonweight-bearing exercise for persons with diabetes and peripheral neuropathy: a randomized controlled trial. Arch Phys Med Rehabil. 2013 May;94(5):829-38. doi: 10.1016/j.apmr.2012.12.015. Epub 2012 Dec 28. PMID: 23276801; PMCID: PMC3637853.
		Quigley 2014		Quigley PA, Bulat T, Schulz B, Friedman Y, Hart-Hughes S, Richardson JK, Barnett S. Exercise interventions, gait, and balance in older subjects with distal symmetric polyneuropathy: a three-group randomized clinical trial. Am J Phys Med Rehabil. 2014 Jan;93(1):1-12; quiz 13-6. doi: 10.1097/PHM.0000000000000052. Erratum in: Am J Phys Med Rehabil. 2014 Dec;93(12):1108. PMID: 24355993.
		Richardson 2001		Richardson JK, Sandman D, Vela S. A focused exercise regimen improves clinical measures of balance in patients with peripheral neuropathy. Arch Phys Med Rehabil. 2001 Feb;82(2):205-9. doi: 10.1053/apmr.2001.19742. PMID: 11239311.
		Taveggia, 2014		Taveggia G, Villafañe JH, Vavassori F, Lecchi C, Borboni A, Negrini S. Multimodal treatment of distal sensorimotor polyneuropathy in diabetic patients: a randomized clinical trial. J Manipulative Physiol Ther. 2014 May;37(4):242-52. doi: 10.1016/j.jmpt.2013.09.007. Epub 2014 Mar 20. PMID: 24656867.
		Tuttle, 2011	Excluded	Tuttle LJ, Hastings MK, Mueller MJ. A moderate-intensity weight-bearing exercise program for a person with type 2 diabetes and peripheral neuropathy. Phys Ther. 2012 Jan;92(1):133-41. doi: 10.2522/ptj.20110048. Epub 2011 Sep 15. PMID: 21921252; PMCID: PMC3258413.
Yu Gu 2019	12	Dixit 2014		Dixit S, Maiya AG, Shastry BA. Effect of aerobic exercise on peripheral nerve functions of population with diabetic peripheral neuropathy in type 2 diabetes: a single blind, parallel group randomized controlled trial. J Diabetes Complications. 2014 May-Jun;28(3):332-9. doi: 10.1016/j.jdiacomp.2013.12.006. Epub 2013 Dec 27. PMID: 24507164.
10.1002/dmrr.3099		Dixit S, 2014		Dixit S, Maiya A, Shastry B. Effect of aerobic exercise on quality of life in population with diabetic peripheral neuropathy in type 2 diabetes: a single blind, randomized controlled trial. Qual Life Res. 2014 Jun;23(5):1629-40. doi: 10.1007/s11136-013-0602-7. Epub 2013 Dec 11. PMID: 24326731.
		Singleton, 2014	Excluded	Singleton JR, Marcus RL, Jackson JE, K Lessard M, Graham TE, Smith AG. Exercise increases cutaneous nerve density in diabetic patients without neuropathy. Ann Clin Transl Neurol. 2014 Oct;1(10):844-9. doi: 10.1002/acn3.125. Epub 2014 Oct 12. PMID: 25493275; PMCID: PMC4241811.
		Horton, 2017	Excluded	Horton E, Bahnson J, Blackburn G, et al.Effects of a long-term lifestyle modification programme on peripheral neuropathy in overweight or obese adults with type 2 diabetes: the Look AHEAD study. Diabetologia. 2017 Jun;60(6):980-988. doi: 10.1007/s00125-017-4253-z. Epub 2017 Mar 27. PMID: 28349174; PMCID: PMC5423967.
		Ahn S, Song R, 2012		Ahn S, Song R. Effects of Tai Chi Exercise on glucose control, neuropathy scores, balance, and quality of life in patients with type 2 diabetes and neuropathy. J Altern Complement Med. 2012 Dec;18(12):1172-8. doi: 10.1089/acm.2011.0690. Epub 2012 Sep 17. PMID: 22985218; PMCID: PMC3513979.
		Malhotra V, 2002	Excluded	Malhotra V, Singh S, Tandon OP, Madhu SV, Prasad A, Sharma SB. Effect of Yoga asanas on nerve conduction in type 2 diabetes. Indian J Physiol Pharmacol. 2002 Jul;46(3):298-306. PMID: 12613392.
		Hung, 2009	Excluded	Hung JW, Liou CW, Wang PW, Yeh SH, Lin LW, Lo SK, Tsai FM. Effect of 12-week tai chi chuan exercise on peripheral nerve modulation in patients with type 2 diabetes mellitus. J Rehabil Med. 2009 Nov;41(11):924-9. doi: 10.2340/16501977-0445. PMID: 19841845.
		Fisher, 2017		Fisher MA, Langbein WE, Collins EG, Williams K, Corzine L. Physiological improvement with moderate exercise in type II diabetic neuropathy. Electromyogr Clin Neurophysiol. 2007 Jan-Feb;47(1):23-8. PMID: 17375878.
		Alsubiheen A, 2017	Excluded	Alsubiheen A, Petrofsky J, Daher N, Lohman E, Balbas E, Lee H. Tai Chi with mental imagery theory improves soleus H-reflex and nerve conduction velocity in patients with type 2 diabetes. Complement Ther Med. 2017 Apr;31:59-64. doi: 10.1016/j.ctim.2017.01.005. Epub 2017 Feb 13. PMID: 28434472.
		Salsabili H, 2011		Salsabili H, Bahrpeyma F, Forogh B, Rajabali S. Dynamic stability training improves standing balance control in neuropathic patients with type 2 diabetes. J Rehabil Res Dev. 2011;48(7):775-86. doi: 10.1682/jrrd.2010.08.0160. PMID: 21938664.
		Kluding PM, 2012		Kluding PM, Pasnoor M, Singh R, Jernigan S, Farmer K, Rucker J, Sharma NK, Wright DE. The effect of exercise on neuropathic symptoms, nerve function, and cutaneous innervation in people with diabetic peripheral neuropathy. J Diabetes Complications. 2012 Sep-Oct;26(5):424-9. doi: 10.1016/j.jdiacomp.2012.05.007. Epub 2012 Jun 18. PMID: 22717465; PMCID: PMC3436981.
		Smith AG, 2006	Excluded	Smith AG, Russell J, Feldman EL, Goldstein J, Peltier A, Smith S, Hamwi J, Pollari D, Bixby B, Howard J, Singleton JR. Lifestyle intervention for pre-diabetic neuropathy. Diabetes Care. 2006 Jun;29(6):1294-9. doi: 10.2337/dc06-0224. PMID: 16732011.
Hernando Garrijo, 2023	11	Cruvinel, 2022		Cruvinel-Júnior RH, Ferreira JSSP, Veríssimo JL, Monteiro RL, Suda EY, Silva ÉQ, Sacco ICN. Could an Internet-Based Foot-Ankle Therapeutic Exercise Program Modify Clinical Outcomes and Gait Biomechanics in People with Diabetic Neuropathy? A Clinical Proof-of-Concept Study. Sensors (Basel). 2022 Dec 7;22(24):9582. doi: 10.3390/s22249582. PMID: 36559949; PMCID: PMC9781221.
10.1080/09593985.2023.2227975		Vrátná E, 2022		Vrátná E, Husáková J, Jarošíková R, Dubský M, Wosková V, Bém R, Jirkovská A, Králová K, Pyšková B, Lánská V, Fejfarová V. Effects of a 12-Week Interventional Exercise Programme on Muscle Strength, Mobility and Fitness in Patients With Diabetic Foot in Remission: Results From BIONEDIAN Randomised Controlled Trial. Front Endocrinol (Lausanne). 2022 Jul 5;13:869128. doi: 10.3389/fendo.2022.869128. P…
		Monteiro RL, 2022		Monteiro RL, Ferreira JSSP, Silva ÉQ, Cruvinel-Júnior RH, Veríssimo JL, Bus SA, Sacco ICN. Foot-ankle therapeutic exercise program can improve gait speed in people with diabetic neuropathy: a randomized controlled trial. Sci Rep. 2022 May 9;12(1):7561. doi: 10.1038/s41598-022-11745-0. Erratum in: Sci Rep. 2022 Jul 11;12(1):11768. PMID: 35534614; PMCID: PMC9082985.
		Perrin BM 2021		Perrin BM, Southon J, McCaig J, Skinner I, Skinner TC, Kingsley MIC. The Effect of Structured Exercise Compared with Education on Neuropathic Signs and Symptoms in People at Risk of Neuropathic Diabetic Foot Ulcers: A Randomized Clinical Trial. Medicina (Kaunas). 2021 Dec 30;58(1):59. doi: 10.3390/medicina58010059. PMID: 35056367; PMCID: PMC8777697.
		Gholami F, 2020		Gholami F, Nazari H, Alimi M. Cycle Training improves vascular function and neuropathic symptoms in patients with type 2 diabetes and peripheral neuropathy: A randomized controlled trial. Exp Gerontol. 2020 Mar;131:110799. doi: 10.1016/j.exger.2019.110799. Epub 2019 Dec 31. PMID: 31899340.
		Gholami F, 2021		Gholami F, Khaki R, Mirzaei B, Howatson G. Resistance training improves nerve conduction and arterial stiffness in older adults with diabetic distal symmetrical polyneuropathy: A randomized controlled trial. Exp Gerontol. 2021 Oct 1;153:111481. doi: 10.1016/j.exger.2021.111481. Epub 2021 Jul 17. PMID: 34280509.
		Venkataraman K, 2019		Venkataraman K, Tai BC, Khoo EYH, Tavintharan S, Chandran K, Hwang SW, Phua MSLA, Wee HL, Koh GCH, Tai ES. Short-term strength and balance training does not improve quality of life but improves functional status in individuals with diabetic peripheral neuropathy: a randomised controlled trial. Diabetologia. 2019 Dec;62(12):2200-2210. doi: 10.1007/s00125-019-04979-7. Epub 2019 Aug 29. PMID: 314681…
		Abdelbasset WK, 2020		Abdelbasset WK, Alrawaili SM, Nambi G, Yassen E, Moawd SA, Ahmed AS. Therapeutic effects of proprioceptive exercise on functional capacity, anxiety, and depression in patients with diabetic neuropathy: a 2-month prospective study. Clin Rheumatol. 2020 Oct;39(10):3091-3097. doi: 10.1007/s10067-020-05086-4. Epub 2020 Apr 16. PMID: 32300897.
		Parsa TA, 2018		Parsa TA, Hosseini SRA, Bije N, Nia MRH (2018) The Study of the Effect of a 16-Week Program of Resistance-Aerobic Training on BDNF, Hba1c, Pain, and Michigan Neuropathy Score Among Type 2 Diabetic Patients with Peripheral Neuropathy. J Diabetes Metab 9: 811. doi:10.4172/2155-6156.1000811
		Sartor CD, 2014		Sartor CD, Hasue RH, Cacciari LP, Butugan MK, Watari R, Pássaro AC, Giacomozzi C, Sacco IC. Effects of strengthening, stretching and functional training on foot function in patients with diabetic neuropathy: results of a randomized controlled trial. BMC Musculoskelet Disord. 2014 Apr 27;15:137. doi: 10.1186/1471-2474-15-137. PMID: 24767584; PMCID: PMC4031603.
		Toth C, 2014	Excluded	Toth C, Brady S, Gagnon F, Wigglesworth K. A randomized, single-blind, controlled, parallel assignment study of exercise versus education as adjuvant in the treatment of peripheral neuropathic pain. Clin J Pain. 2014 Feb;30(2):111-8. doi: 10.1097/AJP.0b013e31828ccd0f. PMID: 23887332.
Lepesis 2023	9	Searle A, 2019		Searle A, Spink MJ, Oldmeadow C, Chiu S, Chuter VH. Calf muscle stretching is ineffective in increasing ankle range of motion or reducing plantar pressures in people with diabetes and ankle equinus: A randomised controlled trial. Clin Biomech (Bristol, Avon). 2019 Oct;69:52-57. doi: 10.1016/j.clinbiomech.2019.07.005. Epub 2019 Jul 5. PMID: 31302489.
10.1002/dmrr.3692		Fayed EE, 2016		Fayed EE, Badr NM, Ismail S, Hakim SA. Exercise therapy improves planter pressure distribution in patients with diabetic peripheral neuropathy. International Journal of PharmTech Research. 2016;9(5):151-159.
		Cerrahoglu L, 2016		Cerrahoglu L, Koşan U, Sirin TC, Ulusoy A. Range of Motion and Plantar Pressure Evaluation for the Effects of Self-Care Foot Exercises on Diabetic Patients with and Without Neuropathy. J Am Podiatr Med Assoc. 2016 May;106(3):189-200. doi: 10.7547/14-095. PMID: 27269974.
		Sartor CD, 2014		Sartor CD, Hasue RH, Cacciari LP, Butugan MK, Watari R, Pássaro AC, Giacomozzi C, Sacco IC. Effects of strengthening, stretching and functional training on foot function in patients with diabetic neuropathy: results of a randomized controlled trial. BMC Musculoskelet Disord. 2014 Apr 27;15:137. doi: 10.1186/1471-2474-15-137. PMID: 24767584; PMCID: PMC4031603.
		Iunes DH, 2014	Excluded	Iunes DH, Rocha CB, Borges NC, Marcon CO, Pereira VM, Carvalho LC. Self-care associated with home exercises in patients with type 2 diabetes mellitus. PLoS One. 2014 Dec 5;9(12):e114151. doi: 10.1371/journal.pone.0114151. PMID: 25479542; PMCID: PMC4257588.
		Ibrahim, 2014		Ibrahim, Olfat. (2014). Efficacy of Exercise Rehabilitation Program in Improving Gait of Diabetic Neuropathy Patients. The Medical journal of Cairo University. 82. 225-232,.
		Mueller, 2013		Mueller MJ, Tuttle LJ, Lemaster JW, Strube MJ, McGill JB, Hastings MK, Sinacore DR. Weight-bearing versus nonweight-bearing exercise for persons with diabetes and peripheral neuropathy: a randomized controlled trial. Arch Phys Med Rehabil. 2013 May;94(5):829-38. doi: 10.1016/j.apmr.2012.12.015. Epub 2012 Dec 28. PMID: 23276801; PMCID: PMC3637853.
		Goldsmith JR, 2002		Goldsmith JR, Lidtke RH, Shott S. The effects of range-of-motion therapy on the plantar pressures of patients with diabetes mellitus. J Am Podiatr Med Assoc. 2002 Oct;92(9):483-90. doi: 10.7547/87507315-92-9-483. PMID: 12381797.
		Dijs, 2000	Excluded	Dijs HM, Roofthooft JM, Driessens MF, De Bock PG, Jacobs C, Van Acker KL. Effect of physical therapy on limited joint mobility in the diabetic foot. A pilot study. J Am Podiatr Med Assoc. 2000 Mar;90(3):126-32. doi: 10.7547/87507315-90-3-126. PMID: 10740995.
Matos, 2018	6	Balducci S, 2006		Balducci S, Iacobellis G, Parisi L, Di Biase N, Calandriello E, Leonetti F, Fallucca F. Exercise training can modify the natural history of diabetic peripheral neuropathy. J Diabetes Complications. 2006 Jul-Aug;20(4):216-23. doi: 10.1016/j.jdiacomp.2005.07.005. PMID: 16798472.
10.1016/j.diabres.2018.02.020		Lemaster JW, 2008		Lemaster JW, Mueller MJ, Reiber GE, Mehr DR, Madsen RW, Conn VS. Effect of weight-bearing activity on foot ulcer incidence in people with diabetic peripheral neuropathy: feet first randomized controlled trial. Phys Ther. 2008 Nov;88(11):1385-98. doi: 10.2522/ptj.20080019. Epub 2008 Sep 18. PMID: 18801859.
		Hung, 2009	Excluded	Hung JW, Liou CW, Wang PW, Yeh SH, Lin LW, Lo SK, Tsai FM. Effect of 12-week tai chi chuan exercise on peripheral nerve modulation in patients with type 2 diabetes mellitus. J Rehabil Med. 2009 Nov;41(11):924-9. doi: 10.2340/16501977-0445. PMID: 19841845.
		Ahn S, Song R, 2012		Ahn S, Song R. Effects of Tai Chi Exercise on glucose control, neuropathy scores, balance, and quality of life in patients with type 2 diabetes and neuropathy. J Altern Complement Med. 2012 Dec;18(12):1172-8. doi: 10.1089/acm.2011.0690. Epub 2012 Sep 17. PMID: 22985218; PMCID: PMC3513979.
		Dixit 2014		Dixit S, Maiya AG, Shastry BA. Effect of aerobic exercise on peripheral nerve functions of population with diabetic peripheral neuropathy in type 2 diabetes: a single blind, parallel group randomized controlled trial. J Diabetes Complications. 2014 May-Jun;28(3):332-9. doi: 10.1016/j.jdiacomp.2013.12.006. Epub 2013 Dec 27. PMID: 24507164.
		Sartor CD, 2014		Sartor CD, Hasue RH, Cacciari LP, Butugan MK, Watari R, Pássaro AC, Giacomozzi C, Sacco IC. Effects of strengthening, stretching and functional training on foot function in patients with diabetic neuropathy: results of a randomized controlled trial. BMC Musculoskelet Disord. 2014 Apr 27;15:137. doi: 10.1186/1471-2474-15-137. PMID: 24767584; PMCID: PMC4031603.
Melese, 2020	9	Allet L, 2010		Allet L, Armand S, Aminian K, Pataky Z, Golay A, de Bie RA, de Bruin ED. An exercise intervention to improve diabetic patients' gait in a real-life environment. Gait Posture. 2010 Jun;32(2):185-90. doi: 10.1016/j.gaitpost.2010.04.013. Epub 2010 May 14. PMID: 20471273.
10.2147/DMSO.S261175		Refay, 2013		El-Refay, Basant Hamdy and Olfat Ibrahim Ali. “Efficacy of Exercise Rehabilitation Program in Improving Gait of Diabetic Neuropathy Patients.” (2014).
		Mueller, 2013		Mueller MJ, Tuttle LJ, Lemaster JW, Strube MJ, McGill JB, Hastings MK, Sinacore DR. Weight-bearing versus nonweight-bearing exercise for persons with diabetes and peripheral neuropathy: a randomized controlled trial. Arch Phys Med Rehabil. 2013 May;94(5):829-38. doi: 10.1016/j.apmr.2012.12.015. Epub 2012 Dec 28. PMID: 23276801; PMCID: PMC3637853.
		Melai, 2014		Melai T, Schaper NC, IJzerman TH, Willems PJ, de Lange TL, Meijer K, Lieverse AG, Savelberg HH. Strength training affects lower extremity gait kinematics, not kinetics, in people with diabetic polyneuropathy. J Appl Biomech. 2014 Apr;30(2):221-30. doi: 10.1123/jab.2013-0186. Epub 2013 Sep 13. PMID: 24042012.
		Taveggia, 2014		Taveggia G, Villafañe JH, Vavassori F, Lecchi C, Borboni A, Negrini S. Multimodal treatment of distal sensorimotor polyneuropathy in diabetic patients: a randomized clinical trial. J Manipulative Physiol Ther. 2014 May;37(4):242-52. doi: 10.1016/j.jmpt.2013.09.007. Epub 2014 Mar 20. PMID: 24656867.
		Sartor CD, 2014		Sartor CD, Hasue RH, Cacciari LP, Butugan MK, Watari R, Pássaro AC, Giacomozzi C, Sacco IC. Effects of strengthening, stretching and functional training on foot function in patients with diabetic neuropathy: results of a randomized controlled trial. BMC Musculoskelet Disord. 2014 Apr 27;15:137. doi: 10.1186/1471-2474-15-137. PMID: 24767584; PMCID: PMC4031603.
		Grewal 2015		Grewal GS, Schwenk M, Lee-Eng J, Parvaneh S, Bharara M, Menzies RA, Talal TK, Armstrong DG, Najafi B. Sensor-Based Interactive Balance Training with Visual Joint Movement Feedback for Improving Postural Stability in Diabetics with Peripheral Neuropathy: A Randomized Controlled Trial. Gerontology. 2015;61(6):567-74. doi: 10.1159/000371846. Epub 2015 Feb 19. PMID: 25721132.
		Suzuki, K 2019		Suzuki, K. , Niitsu, M. , Kamo, T. , Otake, S. and Nishida, Y. (2019) Effect of Exercise with Rhythmic Auditory Stimulation on Muscle Coordination and Gait Stability in Patients with Diabetic Peripheral Neuropathy: A Randomized Controlled Trial. Open Journal of Therapy and Rehabilitation, 7, 79-91. doi: 10.4236/ojtr.2019.73005.
		Saleh, 2019		Saleh, Marwa. (2019). Effect of ankle proprioceptive training on gait and risk of falling in patients with diabetic neuropathy: A randomized controlled trial. 10.17554/j.issn.2414-2409.2019.02.18.
Ayman Mohamed, 2020	9	Najafi B, 2013	Excluded	Najafi B, Crews RT, Wrobel JS. A novel plantar stimulation technology for improving protective sensation and postural control in patients with diabetic peripheral neuropathy: a double-blinded, randomized study. Gerontology. 2013;59(5):473-80. doi: 10.1159/000352072. Epub 2013 Jul 16. PMID: 23860103.
10.2174/1573399815666190712200147		Allet L, 2010		Allet L, Armand S, Aminian K, Pataky Z, Golay A, de Bie RA, de Bruin ED. An exercise intervention to improve diabetic patients' gait in a real-life environment. Gait Posture. 2010 Jun;32(2):185-90. doi: 10.1016/j.gaitpost.2010.04.013. Epub 2010 May 14. PMID: 20471273.
		Eftekhar-Sadat B, 2015		Eftekhar-Sadat B, Azizi R, Aliasgharzadeh A, Toopchizadeh V, Ghojazadeh M. Effect of balance training with Biodex Stability System on balance in diabetic neuropathy. Ther Adv Endocrinol Metab. 2015 Oct;6(5):233-40. doi: 10.1177/2042018815595566. PMID: 26445646; PMCID: PMC4579417.
		Song CH, 2011		Song CH, Petrofsky JS, Lee SW, Lee KJ, Yim JE. Effects of an exercise program on balance and trunk proprioception in older adults with diabetic neuropathies. Diabetes Technol Ther. 2011 Aug;13(8):803-11. doi: 10.1089/dia.2011.0036. Epub 2011 May 11. PMID: 21561371.
		Chatchawan U, 2015	Excluded	Chatchawan U, Eungpinichpong W, Plandee P, Yamauchi J. Effects of thai foot massage on balance performance in diabetic patients with peripheral neuropathy: a randomized parallel-controlled trial. Med Sci Monit Basic Res. 2015 Apr 20;21:68-75. doi: 10.12659/MSMBR.894163. PMID: 25892354; PMCID: PMC4416467.
		Grewal 2015		Grewal GS, Schwenk M, Lee-Eng J, Parvaneh S, Bharara M, Menzies RA, Talal TK, Armstrong DG, Najafi B. Sensor-Based Interactive Balance Training with Visual Joint Movement Feedback for Improving Postural Stability in Diabetics with Peripheral Neuropathy: A Randomized Controlled Trial. Gerontology. 2015;61(6):567-74. doi: 10.1159/000371846. Epub 2015 Feb 19. PMID: 25721132.
		Allet, L 2010		Allet L, Armand S, de Bie RA, Golay A, Monnin D, Aminian K, Staal JB, de Bruin ED. The gait and balance of patients with diabetes can be improved: a randomised controlled trial. Diabetologia. 2010 Mar;53(3):458-66. doi: 10.1007/s00125-009-1592-4. Epub 2009 Nov 17. PMID: 19921145; PMCID: PMC2815802.
		Lee 2013		Lee K, Lee S, Song C. Whole-body vibration training improves balance, muscle strength and glycosylated hemoglobin in elderly patients with diabetic neuropathy. Tohoku J Exp Med. 2013 Dec;231(4):305-14. doi: 10.1620/tjem.231.305. PMID: 24334483.
		Alshammari FS, 2014	Excluded	Alshammari FS, Petrofsky JS, Daher N, Alzoghbieh ES, Dehom SO, Laymon MS. Tactile intervention as a novel technique in improving body stability in healthy elderly and elderly with diabetes. Diabetes Technol Ther. 2014 Dec;16(12):822-7. doi: 10.1089/dia.2014.0183. Epub 2014 Oct 9. PMID: 25299792; PMCID: PMC4241978.
Tatikola 2022	9	Kluding, 2012		Kluding PM, Pasnoor M, Singh R, Jernigan S, Farmer K, Rucker J, Sharma NK, Wright DE. The effect of exercise on neuropathic symptoms, nerve function, and cutaneous innervation in people with diabetic peripheral neuropathy. J Diabetes Complications. 2012 Sep-Oct;26(5):424-9. doi: 10.1016/j.jdiacomp.2012.05.007. Epub 2012 Jun 18. PMID: 22717465; PMCID: PMC3436981.
10.1016/j.dsx.2022.102603		Dixit S, 2014		Dixit S, Maiya A, Shastry B. Effect of aerobic exercise on quality of life in population with diabetic peripheral neuropathy in type 2 diabetes: a single blind, randomized controlled trial. Qual Life Res. 2014 Jun;23(5):1629-40. doi: 10.1007/s11136-013-0602-7. Epub 2013 Dec 11. PMID: 24326731.
		Yoo M, 2015		Yoo M, D'Silva LJ, Martin K, Sharma NK, Pasnoor M, LeMaster JW, Kluding PM. Pilot Study of Exercise Therapy on Painful Diabetic Peripheral Neuropathy. Pain Med. 2015 Aug;16(8):1482-9. doi: 10.1111/pme.12743. Epub 2015 Mar 20. PMID: 25800666; PMCID: PMC4673891.
		Nadi M, 2019		Nadi M, Bambaeichi E, Marandi SM. Comparison of the effect of two therapeutic exercises on the inflammatory and physiological conditions and complications of diabetic neuropathy in female patients. Diabetes Metab Syndr Obes. 2019 Aug 20;12:1493-1501. doi: 10.2147/DMSO.S206454. PMID: 31692497; PMCID: PMC6708387.
		Kannan, 2018		Dhasaradharaman, Kannan & Suganthirababu, Prathap & Mohanraj, K & S Phd, Jeyakumar. (2018). Effect of Proprioceptive and Flexibility Exercise Program along with Resisted Training on Glycosylated Hemoglobin and Pain among Patients with Diabetic Neuropathy. 7. 1-5.
		Parsa TA, 2018		Parsa TA, Hosseini SRA, Bije N, Nia MRH (2018) The Study of the Effect of a 16-Week Program of Resistance-Aerobic Training on BDNF, Hba1c, Pain, and Michigan Neuropathy Score Among Type 2 Diabetic Patients with Peripheral Neuropathy. J Diabetes Metab 9: 811. doi:10.4172/2155-6156.1000811
		Stubbs, 2019		Stubbs EB Jr, Fisher MA, Miller CM, Jelinek C, Butler J, McBurney C, Collins EG. Randomized Controlled Trial of Physical Exercise in Diabetic Veterans With Length-Dependent Distal Symmetric Polyneuropathy. Front Neurosci. 2019 Feb 11;13:51. doi: 10.3389/fnins.2019.00051. PMID: 30804739; PMCID: PMC6379046.
		Nadi, 2017		Nadi M, Marandi SM, Esfarjani F, Saleki M, Mohammadi M. The Comparison between Effects of 12 weeks Combined Training and Vitamin D Supplement on Improvement of Sensory-motor Neuropathy in type 2 Diabetic Women. Adv Biomed Res. 2017 May 2;6:55. doi: 10.4103/2277-9175.205528. PMID: 28553628; PMCID: PMC5434674.
		Cox ER, 2020		Cox ER, Gajanand T, Burton NW, Coombes JS, Coombes BK. Effect of different exercise training intensities on musculoskeletal and neuropathic pain in inactive individuals with type 2 diabetes - Preliminary randomised controlled trial. Diabetes Res Clin Pract. 2020 Jun;164:108168. doi: 10.1016/j.diabres.2020.108168. Epub 2020 Apr 29. PMID: 32360399.
Van Netten, 2023	29	Goldsmith , 2002		Goldsmith JR, Lidtke RH, Shott S. The effects of range-of-motion therapy on the plantar pressures of patients with diabetes mellitus. J Am Podiatr Med Assoc. 2002 Oct;92(9):483-90. doi: 10.7547/87507315-92-9-483. PMID: 12381797.
10.1002/dmrr.3649		Lemaster JW, 2008		Lemaster JW, Mueller MJ, Reiber GE, Mehr DR, Madsen RW, Conn VS. Effect of weight-bearing activity on foot ulcer incidence in people with diabetic peripheral neuropathy: feet first randomized controlled trial. Phys Ther. 2008 Nov;88(11):1385-98. doi: 10.2522/ptj.20080019. Epub 2008 Sep 18. PMID: 18801859.
		York RM, 2009		York RM, Perell-Gerson KL, Barr M, Durham J, Roper JM. Motor learning of a gait pattern to reduce forefoot plantar pressures in individuals with diabetic peripheral neuropathy. PM R. 2009 May;1(5):434-41. doi: 10.1016/j.pmrj.2009.03.001. PMID: 19627930.
		Kruse RL, 2010		Kruse RL, Lemaster JW, Madsen RW. Fall and balance outcomes after an intervention to promote leg strength, balance, and walking in people with diabetic peripheral neuropathy: "feet first" randomized controlled trial. Phys Ther. 2010 Nov;90(11):1568-79. doi: 10.2522/ptj.20090362. Epub 2010 Aug 26. PMID: 20798179.
		Allet L, 2010		Allet L, Armand S, de Bie RA, Golay A, Monnin D, Aminian K, Staal JB, de Bruin ED. The gait and balance of patients with diabetes can be improved: a randomised controlled trial. Diabetologia. 2010 Mar;53(3):458-66. doi: 10.1007/s00125-009-1592-4. Epub 2009 Nov 17. PMID: 19921145; PMCID: PMC2815802.
		Melai, 2014		Melai T, Schaper NC, IJzerman TH, Willems PJ, de Lange TL, Meijer K, Lieverse AG, Savelberg HH. Strength training affects lower extremity gait kinematics, not kinetics, in people with diabetic polyneuropathy. J Appl Biomech. 2014 Apr;30(2):221-30. doi: 10.1123/jab.2013-0186. Epub 2013 Sep 13. PMID: 24042012.
		Mueller 2013		Mueller MJ, Tuttle LJ, Lemaster JW, Strube MJ, McGill JB, Hastings MK, Sinacore DR. Weight-bearing versus nonweight-bearing exercise for persons with diabetes and peripheral neuropathy: a randomized controlled trial. Arch Phys Med Rehabil. 2013 May;94(5):829-38. doi: 10.1016/j.apmr.2012.12.015. Epub 2012 Dec 28. PMID: 23276801; PMCID: PMC3637853.
		Sartor, 2014		Sartor CD, Hasue RH, Cacciari LP, Butugan MK, Watari R, Pássaro AC, Giacomozzi C, Sacco IC. Effects of strengthening, stretching and functional training on foot function in patients with diabetic neuropathy: results of a randomized controlled trial. BMC Musculoskelet Disord. 2014 Apr 27;15:137. doi: 10.1186/1471-2474-15-137. PMID: 24767584; PMCID: PMC4031603.
		Fayed 2016		Fayed EE, Badr NM, Ismail S, Hakim SA. Exercise therapy improves planter pressure distribution in patients with diabetic peripheral neuropathy. International Journal of PharmTech Research. 2016;9(5):151-159.
		Kanchanasamut W, 2017		Kanchanasamut W, Pensri P. Effects of weight-bearing exercise on a mini-trampoline on foot mobility, plantar pressure and sensation of diabetic neuropathic feet; a preliminary study. Diabet Foot Ankle. 2017 Feb 20;8(1):1287239. doi: 10.1080/2000625X.2017.1287239. PMID: 28326159; PMCID: PMC5345576.
		Win, 2018		Win MMTM, Fukai K, Nyunt HH, Linn KZ. Hand and foot exercises for diabetic peripheral neuropathy: A randomized controlled trial. Nurs Health Sci. 2020 Jun;22(2):416-426. doi: 10.1111/nhs.12676. Epub 2019 Dec 26. PMID: 31876991.
		Venkataraman K, 2019		Venkataraman K, Tai BC, Khoo EYH, Tavintharan S, Chandran K, Hwang SW, Phua MSLA, Wee HL, Koh GCH, Tai ES. Short-term strength and balance training does not improve quality of life but improves functional status in individuals with diabetic peripheral neuropathy: a randomised controlled trial. Diabetologia. 2019 Dec;62(12):2200-2210. doi: 10.1007/s00125-019-04979-7. Epub 2019 Aug 29. PMID: 314681…
		Ahmad I, 2020		Ahmad I, Verma S, Noohu MM, Shareef MY, Hussain ME. Sensorimotor and gait training improves proprioception, nerve function, and muscular activation in patients with diabetic peripheral neuropathy: a randomized control trial. J Musculoskelet Neuronal Interact. 2020 Jun 1;20(2):234-248. PMID: 32481239; PMCID: PMC7288382.
		Suryani M, 2021		Suryani M, Samekto W, Heri-Nugroho, Susanto H, Dwiantoro L. Effect of foot-ankle flexibility and resistance exercise in the secondary prevention of plantar foot diabetic ulcer. J Diabetes Complications. 2021 Sep;35(9):107968. doi: 10.1016/j.jdiacomp.2021.107968. Epub 2021 May 28. PMID: 34187716.
		Monteiro RL, 2022		Monteiro RL, Ferreira JSSP, Silva ÉQ, Cruvinel-Júnior RH, Veríssimo JL, Bus SA, Sacco ICN. Foot-ankle therapeutic exercise program can improve gait speed in people with diabetic neuropathy: a randomized controlled trial. Sci Rep. 2022 May 9;12(1):7561. doi: 10.1038/s41598-022-11745-0. Erratum in: Sci Rep. 2022 Jul 11;12(1):11768. PMID: 35534614; PMCID: PMC9082985.
		Monteiro RL, 2020		Monteiro RL, Ferreira JSSP, Silva ÉQ, Donini A, Cruvinel-Júnior RH, Verissímo JL, Bus SA, Sacco ICN. Feasibility and Preliminary Efficacy of a Foot-Ankle Exercise Program Aiming to Improve Foot-Ankle Functionality and Gait Biomechanics in People with Diabetic Neuropathy: A Randomized Controlled Trial. Sensors (Basel). 2020 Sep 9;20(18):5129. doi: 10.3390/s20185129. PMID: 32916792; PMCID: PMC75705…
		Vratna, 2022		Vrátná E, Husáková J, Jarošíková R, Dubský M, Wosková V, Bém R, Jirkovská A, Králová K, Pyšková B, Lánská V, Fejfarová V. Effects of a 12-Week Interventional Exercise Programme on Muscle Strength, Mobility and Fitness in Patients With Diabetic Foot in Remission: Results From BIONEDIAN Randomised Controlled Trial. Front Endocrinol (Lausanne). 2022 Jul 5;13:869128. doi: 10.3389/fendo.2022.869128. P…
		Cerrahoglu 2016		Cerrahoglu L, Koşan U, Sirin TC, Ulusoy A. Range of Motion and Plantar Pressure Evaluation for the Effects of Self-Care Foot Exercises on Diabetic Patients with and Without Neuropathy. J Am Podiatr Med Assoc. 2016 May;106(3):189-200. doi: 10.7547/14-095. PMID: 27269974.
		Cruvinel-Junior 2021		Cruvinel Júnior RH, Ferreira JSSP, Beteli RI, Silva ÉQ, Veríssimo JL, Monteiro RL, Suda EY, Sacco ICN. Foot-ankle functional outcomes of using the Diabetic Foot Guidance System (SOPeD) for people with diabetic neuropathy: a feasibility study for the single-blind randomized controlled FOotCAre (FOCA) trial I. Pilot Feasibility Stud. 2021 Mar 26;7(1):87. doi: 10.1186/s40814-021-00826-y. PMID: 33766…
		Silva 2021		Silva ÉQ, Santos DP, Beteli RI, Monteiro RL, Ferreira JSSP, Cruvinel-Junior RH, Donini A, Verissímo JL, Suda EY, Sacco ICN. Feasibility of a home-based foot-ankle exercise programme for musculoskeletal dysfunctions in people with diabetes: randomised controlled FOotCAre (FOCA) Trial II. Sci Rep. 2021 Jun 11;11(1):12404. doi: 10.1038/s41598-021-91901-0. PMID: 34117342; PMCID: PMC8196027.
		Mueller 1994	Excluded	Mueller MJ, Sinacore DR, Hoogstrate S, Daly L. Hip and ankle walking strategies: effect on peak plantar pressures and implications for neuropathic ulceration. Arch Phys Med Rehabil. 1994 Nov;75(11):1196-200. doi: 10.1016/0003-9993(94)90004-3. PMID: 7979928.
		Dijs 2000		Dijs HM, Roofthooft JM, Driessens MF, De Bock PG, Jacobs C, Van Acker KL. Effect of physical therapy on limited joint mobility in the diabetic foot. A pilot study. J Am Podiatr Med Assoc. 2000 Mar;90(3):126-32. doi: 10.7547/87507315-90-3-126. PMID: 10740995.
		Pataky 2010		Pataky Z, de León Rodriguez D, Allet L, Golay A, Assal M, Assal JP, Hauert CA. Biofeedback for foot offloading in diabetic patients with peripheral neuropathy. Diabet Med. 2010 Jan;27(1):61-4. doi: 10.1111/j.1464-5491.2009.02875.x. PMID: 20121890.
		Rodríguez 2013		De León Rodriguez D, Allet L, Golay A, Philippe J, Assal JP, Hauert CA, Pataky Z. Biofeedback can reduce foot pressure to a safe level and without causing new at-risk zones in patients with diabetes and peripheral neuropathy. Diabetes Metab Res Rev. 2013 Feb;29(2):139-44. doi: 10.1002/dmrr.2366. PMID: 23081857.
		Iunes 2014	Excluded	Iunes DH, Rocha CB, Borges NC, Marcon CO, Pereira VM, Carvalho LC. Self-care associated with home exercises in patients with type 2 diabetes mellitus. PLoS One. 2014 Dec 5;9(12):e114151. doi: 10.1371/journal.pone.0114151. PMID: 25479542; PMCID: PMC4257588.
		Chang 2015		Chang CF, Chang CC, Hwang SL, Chen MY. Effects of Buerger Exercise Combined Health-Promoting Program on Peripheral Neurovasculopathy Among Community Residents at High Risk for Diabetic Foot Ulceration. Worldviews Evid Based Nurs. 2015 Jun;12(3):145-53. doi: 10.1111/wvn.12091. Epub 2015 May 11. PMID: 25963925.
		Francia 2015	Excluded	Francia P, Anichini R, De Bellis A, Seghieri G, Lazzeri R, Paternostro F, Gulisano M. Diabetic foot prevention: the role of exercise therapy in the treatment of limited joint mobility, muscle weakness and reduced gait speed. Ital J Anat Embryol. 2015;120(1):21-32. PMID: 26738255.
		Schneider 2019	Excluded	Not found
		Kumar 2019		Kumar AS, Hazari A, Maiya AG, Shastry BA, Nagiri SK, Vaishali K. Structured exercise program on foot biomechanics & insulin resistance among people living with type 2 diabetes with and without peripheral neuropathy. Diabetes Mellitus. 2019 Jan 1;22(1):53-61. doi: 10.14341/DM9804
		Ravand 2021		Ravand, M., Ghasemi, M., Rahimi, A., Mohajeri-Tehrani, M. R., Akbarzadeh Baghban, A. Dynamic balance and neuropathic changes following ankle proprioceptive training in type II diabetic patients with peripheral neuropathy. Iranian Red Crescent Medical Journal (IRCMJ), 2021; 23(5): -. doi: 10.32592/ircmj.2021.23.5.406
Trukral, 2020	18	Eftekhar-Sadat B, 2015		Eftekhar-Sadat B, Azizi R, Aliasgharzadeh A, Toopchizadeh V, Ghojazadeh M. Effect of balance training with Biodex Stability System on balance in diabetic neuropathy. Ther Adv Endocrinol Metab. 2015 Oct;6(5):233-40. doi: 10.1177/2042018815595566. PMID: 26445646; PMCID: PMC4579417.
10.2174/1573399816666200703190437		Lee K, 2013		Lee K, Lee S, Song C. Whole-body vibration training improves balance, muscle strength and glycosylated hemoglobin in elderly patients with diabetic neuropathy. Tohoku J Exp Med. 2013 Dec;231(4):305-14. doi: 10.1620/tjem.231.305. PMID: 24334483.
		Song CH, 2011		Song CH, Petrofsky JS, Lee SW, Lee KJ, Yim JE. Effects of an exercise program on balance and trunk proprioception in older adults with diabetic neuropathies. Diabetes Technol Ther. 2011 Aug;13(8):803-11. doi: 10.1089/dia.2011.0036. Epub 2011 May 11. PMID: 21561371.
		Kruse RL, 2010		Kruse RL, Lemaster JW, Madsen RW. Fall and balance outcomes after an intervention to promote leg strength, balance, and walking in people with diabetic peripheral neuropathy: "feet first" randomized controlled trial. Phys Ther. 2010 Nov;90(11):1568-79. doi: 10.2522/ptj.20090362. Epub 2010 Aug 26. PMID: 20798179.
		Lee S, 2013		Lee S, Shin S. Effectiveness of virtual reality using video gaming technology in elderly adults with diabetes mellitus. Diabetes Technol Ther. 2013 Jun;15(6):489-96. doi: 10.1089/dia.2013.0050. Epub 2013 Apr 5. PMID: 23560480.
		Dixit S, 2016		Dixit S, Maiya A, Shastry BA, Guddattu V. Analysis of Postural Control During Quiet Standing in a Population with Diabetic Peripheral Neuropathy Undergoing Moderate Intensity Aerobic Exercise Training: A Single Blind, Randomized Controlled Trial. Am J Phys Med Rehabil. 2016 Jul;95(7):516-24. doi: 10.1097/PHM.0000000000000426. PMID: 26745226.
		Del Pozo-Cruz J, 2013		Del Pozo-Cruz J, Alfonso-Rosa RM, Ugia JL, McVeigh JG, Pozo-Cruz BD, Sañudo B. A primary care-based randomized controlled trial of 12-week whole-body vibration for balance improvement in type 2 diabetes mellitus. Arch Phys Med Rehabil. 2013 Nov;94(11):2112-8. doi: 10.1016/j.apmr.2013.05.030. Epub 2013 Jun 28. PMID: 23811317.
		Ghazal J, 2016		Ghazal J, Malik AN, Amjad I. Task oriented training improves the balance outcome & reducing fall risk in diabetic population. Pak J Med Sci. 2016 Jul-Aug;32(4):983-7. doi: 10.12669/pjms.324.10092. PMID: 27648053; PMCID: PMC5017116.
		Chatchawan U, 2015	Excluded	Chatchawan U, Eungpinichpong W, Plandee P, Yamauchi J. Effects of thai foot massage on balance performance in diabetic patients with peripheral neuropathy: a randomized parallel-controlled trial. Med Sci Monit Basic Res. 2015 Apr 20;21:68-75. doi: 10.12659/MSMBR.894163. PMID: 25892354; PMCID: PMC4416467.
		Kutty 2013		Kutty, Nizar Abdul Majeed, and Nishad Abdul Latheef Majida. Effects of multisensory training on balance and gait in persons with type 2 diabetes: a randomised controlled trial." Disability, CBR & Inclusive Development 24.2 (2013): 79-91.
		Xiao, 2015		Xiao CM, Zhuang YC. Effects of Tai Chi ball on balance and physical function in older adults with type 2 diabetes mellitus. J Am Geriatr Soc. 2015 Jan;63(1):176-7. doi: 10.1111/jgs.13207. PMID: 25597568.
		El-Wishy A, 2012		El-Wishy A, Elsayed E. Effect of proprioceptive training program on balance in patients with diabetic neuropathy: a controlled randomized study. Bulletin of Faculty of. Phys Ther. 2012;17
		Allet L, 2010		Allet L, Armand S, de Bie RA, Golay A, Monnin D, Aminian K, Staal JB, de Bruin ED. The gait and balance of patients with diabetes can be improved: a randomised controlled trial. Diabetologia. 2010 Mar;53(3):458-66. doi: 10.1007/s00125-009-1592-4. Epub 2009 Nov 17. PMID: 19921145; PMCID: PMC2815802.
		Battesha, 2013		Battesha HAhmed GAmer HEl Gohary ARagab WSee fewer. Effect of core stability exercises and desensitisation therapy on limit of stability in diabetic peripheral neuropathy patients. International Journal of Therapy and Rehabilitation. 25. 128-134. 10.12968/ijtr.2018.25.3.128.
		Kirthika, 2018		Kirthika, Veena & .s, Sudhakar & Kumar, Senthil. (2018). A Single Blind, Single Center, Two Group Pretest-posttest Randomized Controlled Trial to Determine the Efficacy of Vestibular Rehabilitation and Conventional Balance Training Programmes in the Management of Diabetic Peripheral Neuropathy. 38(1)01.
		Shirazi Z, 2016		Rojhani-Shirazi Z, Barzintaj F, Salimifard MR. Comparison the effects of two types of therapeutic exercises Frenkele vs. Swiss ball on the clinical balance measures in patients with type II diabetic neuropathy. Diabetes Metab Syndr. 2017 Nov;11 Suppl 1:S29-S32. doi: 10.1016/j.dsx.2016.08.020. Epub 2016 Sep 15. PMID: 27720359.
		Brandon LJ, 97	Excluded	Brandon LJ, Sharon BF, Boyette LW, Anderson KA, Stiles R. Effects of resistive training on strength gains in older adults. J Nutr Health Aging. 1997;1(2):114-9. PMID: 16491536.
		Tsang T, 2007	Excluded	Tsang T, Orr R, Lam P, Comino EJ, Singh MF. Health benefits of Tai Chi for older patients with type 2 diabetes: the "Move It For Diabetes study"--a randomized controlled trial. Clin Interv Aging. 2007;2(3):429-39. PMID: 18044193; PMCID: PMC2685274.
Akbari, 2022	12	Eftekhar-Sadat B, 2015		Eftekhar-Sadat B, Azizi R, Aliasgharzadeh A, Toopchizadeh V, Ghojazadeh M. Effect of balance training with Biodex Stability System on balance in diabetic neuropathy. Ther Adv Endocrinol Metab. 2015 Oct;6(5):233-40. doi: 10.1177/2042018815595566. PMID: 26445646; PMCID: PMC4579417.
10.1007/s40200-022-01077-1		Venkataraman K, 2019		Venkataraman K, Tai BC, Khoo EYH, Tavintharan S, Chandran K, Hwang SW, Phua MSLA, Wee HL, Koh GCH, Tai ES. Short-term strength and balance training does not improve quality of life but improves functional status in individuals with diabetic peripheral neuropathy: a randomised controlled trial. Diabetologia. 2019 Dec;62(12):2200-2210. doi: 10.1007/s00125-019-04979-7. Epub 2019 Aug 29. PMID: 314681…
		Sartor 2014		Sartor CD, Hasue RH, Cacciari LP, Butugan MK, Watari R, Pássaro AC, Giacomozzi C, Sacco IC. Effects of strengthening, stretching and functional training on foot function in patients with diabetic neuropathy: results of a randomized controlled trial. BMC Musculoskelet Disord. 2014 Apr 27;15:137. doi: 10.1186/1471-2474-15-137. PMID: 24767584; PMCID: PMC4031603.
		Ahn S, Song R, 2012		Ahn S, Song R. Effects of Tai Chi Exercise on glucose control, neuropathy scores, balance, and quality of life in patients with type 2 diabetes and neuropathy. J Altern Complement Med. 2012 Dec;18(12):1172-8. doi: 10.1089/acm.2011.0690. Epub 2012 Sep 17. PMID: 22985218; PMCID: PMC3513979.
		Nadi M, 2019		Nadi M, Bambaeichi E, Marandi SM. Comparison of the effect of two therapeutic exercises on the inflammatory and physiological conditions and complications of diabetic neuropathy in female patients. Diabetes Metab Syndr Obes. 2019 Aug 20;12:1493-1501. doi: 10.2147/DMSO.S206454. PMID: 31692497; PMCID: PMC6708387.
		Cavegn EI, 2015	Excluded	Cavegn EI, Riskowski JL. The Effects of Tai Chi on Peripheral Somatosensation, Balance, and Fitness in Hispanic Older Adults with Type 2 Diabetes: A Pilot and Feasibility Study. Evid Based Complement Alternat Med. 2015;2015:767213. doi: 10.1155/2015/767213. Epub 2015 Oct 27. PMID: 26600865; PMCID: PMC4639652.
		Domínguez-Muñoz, 2020	Excluded	Domínguez-Muñoz FJ, Villafaina S, García-Gordillo MA, Hernández-Mocholi MÁ, Collado-Mateo D, Adsuar JC, Gusi N. Effects of 8-Week Whole-Body Vibration Training on the HbA1c, Quality of Life, Physical Fitness, Body Composition and Foot Health Status in People with T2DM: A Double-Blinded Randomized Controlled Trial. Int J Environ Res Public Health. 2020 Feb 18;17(4):1317. doi: 10.3390/ijerph1704131…
		Ahmad I, 2020		Ahmad I, Verma S, Noohu MM, Shareef MY, Hussain ME. Sensorimotor and gait training improves proprioception, nerve function, and muscular activation in patients with diabetic peripheral neuropathy: a randomized control trial. J Musculoskelet Neuronal Interact. 2020 Jun 1;20(2):234-248. PMID: 32481239; PMCID: PMC7288382.
		Ghazal J, 2016		Ghazal J, Malik AN, Amjad I. Task oriented training improves the balance outcome & reducing fall risk in diabetic population. Pak J Med Sci. 2016 Jul-Aug;32(4):983-7. doi: 10.12669/pjms.324.10092. PMID: 27648053; PMCID: PMC5017116.
		Schmid AA, 2018	Excluded	Schmid AA, Atler KE, Malcolm MP, Grimm LA, Klinedinst TC, Marchant DR, Marchant TP, Portz JD. Yoga improves quality of life and fall risk-factors in a sample of people with chronic pain and Type 2 Diabetes. Complement Ther Clin Pract. 2018 May;31:369-373. doi: 10.1016/j.ctcp.2018.01.003. Epub 2018 Feb 15. PMID: 29526474.
		Kruse RL, 2010		Kruse RL, Lemaster JW, Madsen RW. Fall and balance outcomes after an intervention to promote leg strength, balance, and walking in people with diabetic peripheral neuropathy: "feet first" randomized controlled trial. Phys Ther. 2010 Nov;90(11):1568-79. doi: 10.2522/ptj.20090362. Epub 2010 Aug 26. PMID: 20798179.
		Hedayati A, 2015		Hedayati A, Rashidlamir A, Hashemi Javaheri A, Ehsaei M. The Effect of Eight weeks of Resistance Training on Static and Dynamic Balance as Well as Power of the Foot Muscles in Diabetic Women with Peripheral Neuropathy. JSSU 2015; 23 (9) :833-843
Hernández-Secorún, 2021	29	Ahmad I, 2020		Ahmad I, Verma S, Noohu MM, Shareef MY, Hussain ME. Sensorimotor and gait training improves proprioception, nerve function, and muscular activation in patients with diabetic peripheral neuropathy: a randomized control trial. J Musculoskelet Neuronal Interact. 2020 Jun 1;20(2):234-248. PMID: 32481239; PMCID: PMC7288382.
https://doi.org/10.3390/app11125665		Ahmad I, 2019		Ahmad I, Noohu MM, Verma S, Singla D, Hussain ME. Effect of sensorimotor training on balance measures and proprioception among middle and older age adults with diabetic peripheral neuropathy. Gait Posture. 2019 Oct;74:114-120. doi: 10.1016/j.gaitpost.2019.08.018. Epub 2019 Aug 30. PMID: 31499405.
		Cox ER, 2020		Cox ER, Gajanand T, Burton NW, Coombes JS, Coombes BK. Effect of different exercise training intensities on musculoskeletal and neuropathic pain in inactive individuals with type 2 diabetes - Preliminary randomised controlled trial. Diabetes Res Clin Pract. 2020 Jun;164:108168. doi: 10.1016/j.diabres.2020.108168. Epub 2020 Apr 29. PMID: 32360399.
		Dixit S, 2016		Dixit S, Maiya A, Shastry BA, Guddattu V. Analysis of Postural Control During Quiet Standing in a Population with Diabetic Peripheral Neuropathy Undergoing Moderate Intensity Aerobic Exercise Training: A Single Blind, Randomized Controlled Trial. Am J Phys Med Rehabil. 2016 Jul;95(7):516-24. doi: 10.1097/PHM.0000000000000426. PMID: 26745226.
		Grewal 2015		Grewal GS, Schwenk M, Lee-Eng J, Parvaneh S, Bharara M, Menzies RA, Talal TK, Armstrong DG, Najafi B. Sensor-Based Interactive Balance Training with Visual Joint Movement Feedback for Improving Postural Stability in Diabetics with Peripheral Neuropathy: A Randomized Controlled Trial. Gerontology. 2015;61(6):567-74. doi: 10.1159/000371846. Epub 2015 Feb 19. PMID: 25721132.
		Jannu, 2017		Jannu, Chiranjeevi et al. “Efficacy of Stability Trainer Exercises versus Wobble Board Exercises in Balance Re-Education in Patients with Diabetic Neuropathy.” Indian Journal of Physiotherapy and Occupational Therapy—An International Journal 11 (2017): 12-16.
		Kanchanasamut W, 2017		Kanchanasamut W, Pensri P. Effects of weight-bearing exercise on a mini-trampoline on foot mobility, plantar pressure and sensation of diabetic neuropathic feet; a preliminary study. Diabet Foot Ankle. 2017 Feb 20;8(1):1287239. doi: 10.1080/2000625X.2017.1287239. PMID: 28326159; PMCID: PMC5345576.
		Kiani, 2018		Kiani, Nida et al. “THE EFFECT OF AEROBIC EXERCISES ON BALANCE IN DIABETIC NEUROPATHY PATIENTS.” Journal of Medical Sciences 26 (2018): 141-145.
		Kuo, 2019		Kuo LC, Yang CJ, Lin CF, Jou IM, Yang YC, Yeh CH, Lin CC, Hsu HY. Effects of a task-based biofeedback training program on improving sensorimotor function in neuropathic hands in diabetic patients: a randomized controlled trial. Eur J Phys Rehabil Med. 2019 Oct;55(5):618-626. doi: 10.23736/S1973-9087.19.05667-3. Epub 2019 May 3. PMID: 31058475.
		Lee, 2017	Excluded	Lee K. Effects of whole-body vibration therapy on perception thresholds of type 2 diabetic patients with peripheral neuropathy: a randomized controlled trial. J Phys Ther Sci. 2017 Sep;29(9):1684-1688. doi: 10.1589/jpts.29.1684. Epub 2017 Sep 15. PMID: 28932013; PMCID: PMC5599846.
		Lee 2013		Lee K, Lee S, Song C. Whole-body vibration training improves balance, muscle strength and glycosylated hemoglobin in elderly patients with diabetic neuropathy. Tohoku J Exp Med. 2013 Dec;231(4):305-14. doi: 10.1620/tjem.231.305. PMID: 24334483.
		Mueller 2013		Mueller MJ, Tuttle LJ, Lemaster JW, Strube MJ, McGill JB, Hastings MK, Sinacore DR. Weight-bearing versus nonweight-bearing exercise for persons with diabetes and peripheral neuropathy: a randomized controlled trial. Arch Phys Med Rehabil. 2013 May;94(5):829-38. doi: 10.1016/j.apmr.2012.12.015. Epub 2012 Dec 28. PMID: 23276801; PMCID: PMC3637853.
		Nenkova, 2019		Nenkova, S., Stewart, A., Potterton, J., & Becker, P. (2009). The effects of isometric exercises and stretching on postural stability in Non–Insulin Dependent Diabetes Mellitus patients with diffuse symmetrical sensory motor neuropathy. South African Journal of Physiotherapy, 65(2). https://doi.org/10.4102/sajp.v65i2.84
		Quigley 2014		Quigley PA, Bulat T, Schulz B, Friedman Y, Hart-Hughes S, Richardson JK, Barnett S. Exercise interventions, gait, and balance in older subjects with distal symmetric polyneuropathy: a three-group randomized clinical trial. Am J Phys Med Rehabil. 2014 Jan;93(1):1-12; quiz 13-6. doi: 10.1097/PHM.0000000000000052. Erratum in: Am J Phys Med Rehabil. 2014 Dec;93(12):1108. PMID: 24355993.
		Richardson 2001		Richardson JK, Sandman D, Vela S. A focused exercise regimen improves clinical measures of balance in patients with peripheral neuropathy. Arch Phys Med Rehabil. 2001 Feb;82(2):205-9. doi: 10.1053/apmr.2001.19742. PMID: 11239311.
		Serry 2016		Serry, ZahraM. H., Mossa, G., Elhabashy, H., Elsayed, S., Elhadidy, R., Azmy, R., & Mokhtar, A. (2016). Transcutaneous nerve stimulation versus aerobic exercise in diabetic neuropathy. The Egyptian Journal of Neurology, Psychiatry and Neurosurgery, 53(2), 124. https://doi.org/10.4103/1110-1083.183449
		Seyedizadeh SH, 2020		Seyedizadeh SH, Cheragh-Birjandi S, Hamedi Nia MR. The Effects of Combined Exercise Training (Resistance-Aerobic) on Serum Kinesin and Physical Function in Type 2 Diabetes Patients with Diabetic Peripheral Neuropathy (Randomized Controlled Trials). J Diabetes Res. 2020 Mar 6;2020:6978128. doi: 10.1155/2020/6978128. PMID: 32215272; PMCID: PMC7085367.
		Song CH, 2011		Song CH, Petrofsky JS, Lee SW, Lee KJ, Yim JE. Effects of an exercise program on balance and trunk proprioception in older adults with diabetic neuropathies. Diabetes Technol Ther. 2011 Aug;13(8):803-11. doi: 10.1089/dia.2011.0036. Epub 2011 May 11. PMID: 21561371.
		Taveggia, 2014		Taveggia G, Villafañe JH, Vavassori F, Lecchi C, Borboni A, Negrini S. Multimodal treatment of distal sensorimotor polyneuropathy in diabetic patients: a randomized clinical trial. J Manipulative Physiol Ther. 2014 May;37(4):242-52. doi: 10.1016/j.jmpt.2013.09.007. Epub 2014 Mar 20. PMID: 24656867.
		Toth C, 2014	Excluded	Toth C, Brady S, Gagnon F, Wigglesworth K. A randomized, single-blind, controlled, parallel assignment study of exercise versus education as adjuvant in the treatment of peripheral neuropathic pain. Clin J Pain. 2014 Feb;30(2):111-8. doi: 10.1097/AJP.0b013e31828ccd0f. PMID: 23887332.
		Venkataraman K, 2019		Venkataraman K, Tai BC, Khoo EYH, Tavintharan S, Chandran K, Hwang SW, Phua MSLA, Wee HL, Koh GCH, Tai ES. Short-term strength and balance training does not improve quality of life but improves functional status in individuals with diabetic peripheral neuropathy: a randomised controlled trial. Diabetologia. 2019 Dec;62(12):2200-2210. doi: 10.1007/s00125-019-04979-7. Epub 2019 Aug 29. PMID: 314681…
		Win, 2018		Win MMTM, Fukai K, Nyunt HH, Linn KZ. Hand and foot exercises for diabetic peripheral neuropathy: A randomized controlled trial. Nurs Health Sci. 2020 Jun;22(2):416-426. doi: 10.1111/nhs.12676. Epub 2019 Dec 26. PMID: 31876991.
		Chatchawan U, 2015	Excluded	Chatchawan U, Eungpinichpong W, Plandee P, Yamauchi J. Effects of thai foot massage on balance performance in diabetic patients with peripheral neuropathy: a randomized parallel-controlled trial. Med Sci Monit Basic Res. 2015 Apr 20;21:68-75. doi: 10.12659/MSMBR.894163. PMID: 25892354; PMCID: PMC4416467.
		Dalal K, 2014	Excluded	Dalal K, Maran VB, Pandey RM, Tripathi M. Determination of efficacy of reflexology in managing patients with diabetic neuropathy: a randomized controlled clinical trial. Evid Based Complement Alternat Med. 2014;2014:843036. doi: 10.1155/2014/843036. Epub 2014 Jan 9. PMID: 24527055; PMCID: PMC3913279.
		Gok, 2017	Excluded	Gok Metin Z, Arikan Donmez A, Izgu N, Ozdemir L, Arslan IE. Aromatherapy Massage for Neuropathic Pain and Quality of Life in Diabetic Patients. J Nurs Scholarsh. 2017 Jul;49(4):379-388. doi: 10.1111/jnu.12300. Epub 2017 Jun 12. PMID: 28605119.
		Singh, 2012	Excluded	Singh, Pankaj Preet et al. Effect of Nerve Mobilization on Vibration Perception Threshold in Diabetic Peripheral Neuropathy.Indian Journal of Physiotherapy and Occupational Therapy—An International Journal 6 (2012): 189-195.
		Talebi GA, 2018	Excluded	Talebi GA, Saadat P, Javadian Y, Taghipour M. Manual therapy in the treatment of carpal tunnel syndrome in diabetic patients: A randomized clinical trial. Caspian J Intern Med. 2018 Summer;9(3):283-289. doi: 10.22088/cjim.9.3.283. PMID: 30197774; PMCID: PMC6121348.
		Xie X, 2019	Excluded	Xie X, Lu L, Zhou X, Zhong C, Ge G, Huang H, Zhang X, Zeng Y. Effect of Gua Sha therapy on patients with diabetic peripheral neuropathy: A randomized controlled trial. Complement Ther Clin Pract. 2019 May;35:348-352. doi: 10.1016/j.ctcp.2019.03.018. Epub 2019 Mar 25. PMID: 31003681.
		Shourabi P, 2020		Shourabi P, Bagheri R, Ashtary-Larky D, Wong A, Motevalli MS, Hedayati A, Baker JS, Rashidlamir A. Effects of hydrotherapy with massage on serum nerve growth factor concentrations and balance in middle aged diabetic neuropathy patients. Complement Ther Clin Pract. 2020 May;39:101141. doi: 10.1016/j.ctcp.2020.101141. Epub 2020 Mar 13. PMID: 32379676.
